# Supplementary material for: Immune infiltration, aggressive pathology, and poor survival outcomes in RECQL helicase deficient breast cancers
Source: Neoplasia. 2023 Dec 21;47:100957. doi: 10.1016/j.neo.2023.100957 (PMC10777014; doi:10.1016/j.neo.2023.100957)
Supplement: Supplementary file 2 [file mmc2.xlsx]

## Sheet: Differential genes
Genes differentially expressed between Quartile 1_low RECQL expressed tumours and Quartile 4_high RECQL expressing tumours
Genes expressed higher in Q1 (low RECQL)/lower in Q4 (high RECQL)									Genes expressed lower in Q1 (low RECQL)/higher in Q4 (high RECQL)
	baseMean	log2FoldChange	lfcSE	stat	pvalue	padj				baseMean	log2FoldChange	lfcSE	stat	pvalue	padj
ENSG00000140623	19.3417	1.29162	0.138915	9.29793	1.43202e-20	9.66067e-20			ENSG00000004700	1756.15	-1.72668	0.0425383	-40.5912	0	0	RECQL
ENSG00000197953	3.3735	2.75128	0.345785	7.95661	1.76815e-15	8.57723e-15			ENSG00000150093	22558.9	-1.22918	0.0547532	-22.4494	1.29638e-111	9.74456e-109
ENSG00000188984	0.875135	1.46215	0.396033	3.69199	0.000222504	0.000449314			ENSG00000067900	4440.59	-1.02974	0.0461015	-22.3363	1.64012e-110	1.1435e-107
ENSG00000240602	5.54705	1.36831	0.186363	7.34216	2.10177e-13	8.88878e-13			ENSG00000068796	1822.57	-1.06215	0.0487788	-21.7748	4.02157e-105	2.01527e-102
ENSG00000231749	2.60616	1.93905	0.223667	8.66938	4.34479e-18	2.50557e-17			ENSG00000037749	1418.98	-1.42487	0.0655822	-21.7264	1.15401e-104	5.66492e-102
ENSG00000223882	1.93225	1.26311	0.21251	5.94379	2.78504e-09	8.72265e-09			ENSG00000118007	2392.82	-1.03365	0.050723	-20.3783	2.60613e-92	6.85098e-90
ENSG00000143994	89.0755	1.07208	0.0886855	12.0886	1.21356e-33	1.73701e-32			ENSG00000135913	947.07	-1.56711	0.0771783	-20.305	1.16121e-91	2.92474e-89
ENSG00000225969	83.5277	1.28226	0.133456	9.60806	7.39287e-22	5.42396e-21			ENSG00000125107	10304.9	-1.0678	0.0527017	-20.2613	2.82665e-91	7.00937e-89
ENSG00000248487	682.933	1.352	0.0599521	22.5513	1.3037e-112	1.04529e-109			ENSG00000120868	1260.57	-1.0428	0.0520251	-20.0442	2.26903e-89	5.07703e-87
ENSG00000264031	0.257778	1.27156	0.375983	3.38197	0.000719689	0.00137307			ENSG00000136824	2455.52	-1.06575	0.054441	-19.5761	2.47021e-85	4.46746e-83
ENSG00000129968	1641.51	1.0544	0.0475637	22.1683	6.95502e-109	4.64702e-106			ENSG00000160218	1751.28	-1.04212	0.0535707	-19.4532	2.73855e-84	4.63886e-82
ENSG00000271484	0.981524	1.99536	0.303438	6.57584	4.83788e-11	1.73064e-10			ENSG00000112249	3751.63	-1.04649	0.054394	-19.2391	1.74186e-82	2.76553e-80
ENSG00000174429	2.02186	1.34186	0.190134	7.05745	1.69588e-12	6.72524e-12			ENSG00000196110	163.223	-1.41125	0.0739522	-19.0833	3.47582e-81	5.20907e-79
ENSG00000250496	0.541855	2.00994	0.392276	5.12379	2.99447e-07	7.96545e-07			ENSG00000236456	48.1784	-1.24434	0.0655887	-18.9719	2.91286e-80	4.07351e-78
ENSG00000260246	3.0556	1.51237	0.313758	4.82017	1.43437e-06	3.58626e-06			ENSG00000112210	822.506	-1.27232	0.0693242	-18.3532	3.11311e-75	3.43492e-73
ENSG00000223665	0.533678	1.93738	0.361895	5.35344	8.62987e-08	2.40629e-07			ENSG00000232380	5.96252	-2.01659	0.110974	-18.1717	8.64517e-74	8.79267e-72
ENSG00000225007	2.65893	1.08073	0.144281	7.49045	6.86393e-14	2.99314e-13			ENSG00000185164	877.726	-1.16441	0.0653719	-17.8121	5.69023e-71	5.11663e-69
ENSG00000235776	52.4724	1.38811	0.0792025	17.526	9.06835e-69	7.33196e-67			ENSG00000235636	64.9083	-1.18617	0.0672024	-17.6507	1.00426e-69	8.44613e-68
ENSG00000272330	2.22605	3.24061	0.189956	17.0598	2.95502e-65	2.07528e-63			ENSG00000263001	3749.27	-1.06707	0.06123	-17.4272	5.1322e-68	4.02109e-66
ENSG00000279591	7.27806	2.63739	0.1435	18.379	1.93431e-75	2.14905e-73			ENSG00000138448	10942.4	-1.07054	0.0614469	-17.4221	5.60431e-68	4.37673e-66
ENSG00000280092	2.50175	2.95447	0.253889	11.6368	2.67781e-31	3.39003e-30			ENSG00000198146	1994.21	-1.2562	0.0722661	-17.383	1.11014e-67	8.50406e-66
ENSG00000273216	9.91508	1.08421	0.101162	10.7175	8.42579e-27	8.39182e-26			ENSG00000115464	5720.07	-1.17823	0.0681176	-17.297	4.95874e-67	3.73318e-65
ENSG00000234459	13.5746	1.06929	0.168974	6.32814	2.48135e-10	8.43725e-10			ENSG00000137145	3602.5	-1.05227	0.0613936	-17.1398	7.49552e-66	5.4061e-64
ENSG00000280440	0.527012	1.14255	0.270665	4.22128	2.42914e-05	5.4154e-05			ENSG00000229729	177.253	-1.30474	0.0772315	-16.8938	4.99637e-64	3.31075e-62
ENSG00000237813	3.39798	1.19828	0.175745	6.81825	9.2153e-12	3.47158e-11			ENSG00000217165	445.202	-1.38286	0.0821822	-16.8267	1.55403e-63	1.01027e-61
ENSG00000279532	4.07493	1.16181	0.131491	8.83564	9.95245e-19	5.97134e-18			ENSG00000214185	8.52233	-1.58966	0.0965668	-16.4618	6.90603e-61	3.92705e-59
ENSG00000233420	0.440778	1.17394	0.431993	2.7175	0.00657777	0.0111175			ENSG00000233830	22.367	-1.2082	0.0741095	-16.3029	9.41433e-60	5.0773e-58
ENSG00000259242	1.31096	1.42431	0.19047	7.47787	7.55372e-14	3.28827e-13			ENSG00000211455	4114.79	-1.15561	0.0711419	-16.2438	2.47122e-59	1.29927e-57
ENSG00000261433	2.15122	1.10582	0.140272	7.8834	3.18584e-15	1.52075e-14			ENSG00000113810	3989.33	-1.20115	0.0748618	-16.0449	6.20653e-58	3.08448e-56
ENSG00000232392	0.590579	2.70161	0.562024	4.80694	1.53257e-06	3.82067e-06			ENSG00000213250	21.2001	-1.19231	0.0743926	-16.0273	8.24376e-58	4.08007e-56
ENSG00000228341	1.65438	4.22355	0.534509	7.90174	2.75038e-15	1.31799e-14			ENSG00000114346	3573.89	-1.09281	0.0682737	-16.0063	1.15505e-57	5.69323e-56
ENSG00000267328	2.07109	2.30016	0.233216	9.86277	6.0362e-23	4.74948e-22			ENSG00000253729	20686.7	-1.09748	0.0686507	-15.9864	1.58952e-57	7.73959e-56
ENSG00000261528	5.9486	1.42386	0.176566	8.06416	7.37405e-16	3.66357e-15			ENSG00000139116	1786.74	-1.11231	0.0703265	-15.8164	2.39879e-56	1.10219e-54
ENSG00000236472	1.38023	1.02451	0.17435	5.87615	4.19924e-09	1.29778e-08			ENSG00000280173	117.607	-1.08578	0.0687988	-15.7819	4.14435e-56	1.88443e-54
ENSG00000254239	1.00399	1.10768	0.378157	2.92917	0.00339872	0.00596875			ENSG00000151693	1289.6	-1.1648	0.0746437	-15.6048	6.75216e-55	2.90024e-53
ENSG00000231153	0.3958	2.57404	1.09567	2.34929	0.0188095	0.02966			ENSG00000136869	1074.95	-1.15157	0.0743952	-15.4791	4.80343e-54	1.97335e-52
ENSG00000236197	3.75454	1.8566	0.267069	6.95176	3.6076e-12	1.39679e-11			ENSG00000218418	25.5672	-1.23218	0.0797642	-15.4477	7.8138e-54	3.17214e-52
ENSG00000238033	0.696069	1.25682	0.282456	4.44961	8.60248e-06	2.003e-05			ENSG00000105851	352.422	-1.48862	0.097174	-15.3191	5.69807e-53	2.23222e-51
ENSG00000233214	3.89098	1.1618	0.24788	4.68693	2.77336e-06	6.7574e-06			ENSG00000156869	407.53	-1.15507	0.0760046	-15.1974	3.67875e-52	1.38153e-50
ENSG00000227532	0.543945	2.22564	0.42624	5.22157	1.77414e-07	4.82139e-07			ENSG00000214654	166.434	-1.02986	0.0686384	-15.0041	6.90184e-51	2.42887e-49
ENSG00000235945	4.05768	2.66519	0.248815	10.7115	8.98885e-27	8.93075e-26			ENSG00000121281	608.241	-1.29929	0.0876729	-14.8197	1.09238e-49	3.60433e-48
ENSG00000267184	0.58063	1.35955	0.204908	6.63493	3.24665e-11	1.17699e-10			ENSG00000092853	507.816	-1.42483	0.0974416	-14.6224	2.02189e-48	6.27126e-47
ENSG00000267653	7.58585	1.04242	0.254511	4.09579	4.20739e-05	9.15612e-05			ENSG00000164484	642.119	-1.16747	0.080584	-14.4876	1.45194e-47	4.33033e-46
ENSG00000261312	0.649208	1.09223	0.219717	4.9711	6.65724e-07	1.71703e-06			ENSG00000213131	78.5007	-1.07703	0.0745723	-14.4428	2.78401e-47	8.23172e-46
ENSG00000261736	2.27174	2.45473	0.191388	12.8259	1.17415e-37	2.11317e-36			ENSG00000213713	105.118	-1.08114	0.0754977	-14.3201	1.63843e-46	4.65014e-45
ENSG00000239291	4.11164	1.61823	0.140455	11.5213	1.03051e-30	1.26016e-29			ENSG00000254598	16.8991	-1.13332	0.0792571	-14.2993	2.20966e-46	6.21275e-45
ENSG00000261872	2.38754	1.91161	0.214356	8.9179	4.7522e-19	2.90673e-18			ENSG00000258838	7.50833	-1.23335	0.0862575	-14.2984	2.23801e-46	6.28512e-45
ENSG00000262265	3.04689	2.99606	0.232581	12.8818	5.69784e-38	1.03867e-36			ENSG00000159873	443.686	-1.46318	0.103025	-14.2022	8.88301e-46	2.41024e-44
ENSG00000267005	1.83452	1.51517	0.19065	7.94739	1.90481e-15	9.2197e-15			ENSG00000257594	40.8276	-1.46032	0.102918	-14.1892	1.06862e-45	2.87358e-44
ENSG00000212663	3.99613	1.19617	0.136803	8.74375	2.25489e-18	1.3232e-17			ENSG00000223459	62.4735	-1.21628	0.0858722	-14.1638	1.53483e-45	4.09063e-44
ENSG00000250318	90.9106	1.10827	0.0577039	19.2062	3.2855e-82	5.14839e-80			ENSG00000136040	2652.93	-1.05155	0.0743044	-14.1519	1.81848e-45	4.83058e-44
ENSG00000234358	1.88585	2.71733	0.297286	9.14045	6.21936e-20	4.01819e-19			ENSG00000179899	42.5038	-1.12822	0.0810506	-13.9199	4.79356e-44	1.18562e-42
ENSG00000234826	0.421634	1.66138	0.418807	3.96693	7.2804e-05	0.000154672			ENSG00000115232	873.474	-1.27314	0.0925347	-13.7585	4.53031e-43	1.06105e-41
ENSG00000228768	1.81927	2.0257	0.220847	9.17243	4.62464e-20	3.01501e-19			ENSG00000139292	129.295	-2.37385	0.173185	-13.707	9.21721e-43	2.12566e-41
ENSG00000278546	9.45246	2.13363	0.120271	17.7402	2.05122e-70	1.79089e-68			ENSG00000166147	18753	-1.32497	0.0974072	-13.6024	3.87637e-42	8.60547e-41
ENSG00000260793	171.12	1.02137	0.0838304	12.1838	3.79276e-34	5.58318e-33			ENSG00000250899	212.508	-1.16196	0.0854519	-13.5978	4.12772e-42	9.15501e-41
ENSG00000279159	249.317	1.01037	0.102928	9.81626	9.58346e-23	7.45042e-22			ENSG00000253919	14.2892	-1.33855	0.0994808	-13.4554	2.86269e-41	6.08283e-40
ENSG00000227948	2.56149	3.93812	0.377113	10.4428	1.58075e-25	1.45624e-24			ENSG00000280550	20.0696	-1.07044	0.0795735	-13.4522	2.98844e-41	6.34443e-40
ENSG00000243621	2.05575	4.71496	0.454645	10.3706	3.37232e-25	3.04033e-24			ENSG00000139618	734.563	-1.01642	0.0759003	-13.3915	6.77937e-41	1.41675e-39
ENSG00000237903	6.2545	2.2628	0.128461	17.6147	1.90022e-69	1.56531e-67			ENSG00000164236	305.167	-1.29875	0.0971603	-13.3671	9.4122e-41	1.9576e-39
ENSG00000233942	2.57643	1.13862	0.213083	5.34353	9.11514e-08	2.53719e-07			ENSG00000249456	16.1928	-1.01456	0.076036	-13.3431	1.29893e-40	2.68995e-39
ENSG00000279043	0.499045	2.57196	0.50516	5.09138	3.55463e-07	9.39833e-07			ENSG00000235499	32.3793	-1.30532	0.0984056	-13.2647	3.71023e-40	7.55986e-39
ENSG00000251170	0.176545	1.20194	0.525803	2.28592	0.022259	0.0346654			ENSG00000178502	249.718	-1.36366	0.103049	-13.2332	5.64437e-40	1.13898e-38
ENSG00000196656	3.8936	1.29311	0.132051	9.79252	1.21234e-22	9.35098e-22			ENSG00000087303	2104.43	-1.16956	0.0884051	-13.2296	5.92066e-40	1.19274e-38
ENSG00000250670	0.479731	1.79148	0.323892	5.5311	3.18228e-08	9.18962e-08			ENSG00000178146	15.7445	-1.17381	0.0891444	-13.1675	1.35057e-39	2.67704e-38
ENSG00000253308	1.16229	2.02877	0.324443	6.25309	4.02417e-10	1.34485e-09			ENSG00000147251	1153.25	-1.03112	0.0800312	-12.8839	5.54514e-38	1.01122e-36
ENSG00000253508	1.21881	1.04445	0.248195	4.20818	2.57432e-05	5.72656e-05			ENSG00000275740	5.39857	-1.37611	0.107138	-12.8443	9.25715e-38	1.67293e-36
ENSG00000262099	0.308898	1.36335	0.388204	3.51193	0.000444859	0.000868963			ENSG00000173166	580.242	-1.18608	0.0924729	-12.8262	1.1695e-37	2.10557e-36
ENSG00000260664	1.72649	1.6195	0.267034	6.06476	1.32147e-09	4.23898e-09			ENSG00000196081	146.979	-1.17709	0.0920025	-12.7941	1.76975e-37	3.15324e-36
ENSG00000257494	0.744312	2.1644	0.3915	5.52847	3.23044e-08	9.32477e-08			ENSG00000222032	19.9121	-1.69136	0.132324	-12.7819	2.06974e-37	3.67685e-36
ENSG00000257658	0.986954	3.50872	0.432131	8.11958	4.67787e-16	2.35322e-15			ENSG00000165168	3753.78	-1.22056	0.0955806	-12.77	2.41155e-37	4.26516e-36
ENSG00000243423	1.69477	1.91838	0.199869	9.59822	8.13386e-22	5.95126e-21			ENSG00000112276	226.733	-1.21722	0.0957249	-12.7159	4.82769e-37	8.38432e-36
ENSG00000267457	3.88503	2.00974	0.157631	12.7497	3.12957e-37	5.50272e-36			ENSG00000169604	14716.8	-1.11669	0.0888846	-12.5634	3.3562e-36	5.56363e-35
ENSG00000277173	3.588	1.42002	0.137108	10.357	3.88962e-25	3.49426e-24			ENSG00000079931	790.572	-1.39241	0.111471	-12.4913	8.33203e-36	1.3505e-34
ENSG00000263990	18.9929	1.06376	0.08355	12.732	3.92796e-37	6.85889e-36			ENSG00000066294	1368.37	-1.1764	0.0943036	-12.4746	1.02687e-35	1.65771e-34
ENSG00000269635	0.488407	1.02218	0.252048	4.05551	5.00245e-05	0.000108091			ENSG00000151388	2723.95	-1.1587	0.0933295	-12.4152	2.16135e-35	3.42816e-34
ENSG00000275936	5.64316	2.22664	0.133129	16.7255	8.55174e-63	5.3848e-61			ENSG00000178082	7.92789	-1.15779	0.0934627	-12.3877	3.04686e-35	4.80418e-34
ENSG00000213269	2.10477	1.02325	0.144032	7.10434	1.20901e-12	4.85287e-12			ENSG00000247735	55.0514	-1.06989	0.0864788	-12.3717	3.71725e-35	5.82685e-34
ENSG00000235979	1.94829	1.23091	0.217486	5.65969	1.51646e-08	4.48689e-08			ENSG00000249978	10.0916	-1.29399	0.104756	-12.3523	4.73109e-35	7.36327e-34
ENSG00000146677	90.9661	1.23412	0.0809924	15.2375	1.99475e-52	7.60995e-51			ENSG00000125686	5695.49	-1.20558	0.0976982	-12.3398	5.52795e-35	8.57296e-34
ENSG00000274737	7.12738	1.36656	0.122432	11.1618	6.2713e-29	6.9966e-28			ENSG00000254198	148.937	-1.27683	0.1038	-12.3009	8.95663e-35	1.37091e-33
ENSG00000223461	7.14936	1.0432	0.115902	9.00069	2.24311e-19	1.39616e-18			ENSG00000072274	9950.6	-1.03759	0.0846151	-12.2625	1.44002e-34	2.18327e-33
ENSG00000267122	4.09254	1.38965	0.147958	9.39219	5.87677e-21	4.06023e-20			ENSG00000103226	355.698	-1.25698	0.10287	-12.2192	2.45503e-34	3.66784e-33
ENSG00000279996	2.38795	3.54176	0.309809	11.4321	2.89077e-30	3.45249e-29			ENSG00000029153	900.332	-1.43631	0.118007	-12.1714	4.41511e-34	6.48344e-33
ENSG00000262623	1.48434	1.7673	0.197129	8.96523	3.09645e-19	1.91614e-18			ENSG00000185900	243.735	-1.37816	0.113927	-12.0969	1.09694e-33	1.57383e-32
ENSG00000279775	0.537994	1.71016	0.398271	4.29395	1.75522e-05	3.9648e-05			ENSG00000101916	195.577	-1.4189	0.117702	-12.0551	1.82386e-33	2.58136e-32
ENSG00000235669	2.07867	2.72348	0.371771	7.32569	2.37669e-13	1.00162e-12			ENSG00000259207	206.639	-1.24107	0.103042	-12.0444	2.07691e-33	2.93433e-32
ENSG00000240499	20.4045	1.63693	0.148264	11.0407	2.43169e-28	2.63115e-27			ENSG00000137573	17887.9	-1.16476	0.0968232	-12.0298	2.4789e-33	3.4808e-32
ENSG00000268673	0.630798	1.23354	0.332609	3.70869	0.000208337	0.00042214			ENSG00000136010	1261.89	-1.13929	0.0949574	-11.998	3.64154e-33	5.07779e-32
ENSG00000267304	4.53212	1.1289	0.220286	5.12468	2.98037e-07	7.92925e-07			ENSG00000280710	12.387	-1.15295	0.0965202	-11.9452	6.87725e-33	9.43403e-32
ENSG00000249028	4.00613	2.88126	0.241526	11.9294	8.3157e-33	1.13746e-31			ENSG00000101825	22793.6	-1.07903	0.0907565	-11.8893	1.34534e-32	1.81646e-31
ENSG00000267285	1.41114	3.11283	0.325662	9.55847	1.19508e-21	8.64277e-21			ENSG00000157654	32.7678	-1.4024	0.118143	-11.8704	1.68722e-32	2.26471e-31
ENSG00000265206	75.0167	1.44754	0.140812	10.28	8.67692e-25	7.65208e-24			ENSG00000189195	46.7172	-1.08192	0.0913529	-11.8433	2.33044e-32	3.10814e-31
ENSG00000229263	2.41266	1.72388	0.200691	8.58972	8.71786e-18	4.91953e-17			ENSG00000111247	775.357	-1.04725	0.0886406	-11.8146	3.28283e-32	4.35181e-31
ENSG00000228680	0.571143	2.84725	0.566951	5.02204	5.11242e-07	1.33404e-06			ENSG00000137812	916.491	-1.00619	0.0852406	-11.8041	3.71867e-32	4.91062e-31
ENSG00000279405	2.60169	1.11243	0.201551	5.51935	3.40258e-08	9.7999e-08			ENSG00000038427	26750.9	-1.15647	0.098404	-11.7523	6.87157e-32	8.97314e-31
ENSG00000263494	0.514051	2.81165	0.538826	5.2181	1.80767e-07	4.90947e-07			ENSG00000112541	470.962	-1.27771	0.109072	-11.7144	1.07519e-31	1.38775e-30
ENSG00000249815	1.87301	1.04012	0.335727	3.09811	0.00194761	0.00353068			ENSG00000175305	540.4	-1.12515	0.0960867	-11.7098	1.13609e-31	1.46407e-30
ENSG00000234203	3.86827	1.05962	0.130476	8.12118	4.61655e-16	2.32358e-15			ENSG00000178175	134.716	-1.08289	0.0926084	-11.6932	1.38056e-31	1.7739e-30
ENSG00000272203	2.44146	1.85177	0.250442	7.394	1.42474e-13	6.08757e-13			ENSG00000224460	3.6703	-1.37714	0.117785	-11.6919	1.40228e-31	1.80035e-30
ENSG00000226138	1.18403	1.28978	0.175515	7.34855	2.00368e-13	8.48737e-13			ENSG00000241627	15.6485	-1.01875	0.0872446	-11.6769	1.67289e-31	2.13865e-30
ENSG00000240399	19.1387	1.06982	0.0941474	11.3632	6.37308e-30	7.49263e-29			ENSG00000269904	17.0968	-1.00007	0.0857189	-11.6668	1.88269e-31	2.39986e-30
ENSG00000270870	0.399237	1.66514	0.387518	4.29692	1.73184e-05	3.91476e-05			ENSG00000177076	325.683	-1.20949	0.103698	-11.6635	1.95809e-31	2.49464e-30
ENSG00000255575	0.333605	1.59087	0.569	2.7959	0.00517555	0.00887093			ENSG00000227470	7.07465	-1.19113	0.102389	-11.6334	2.78864e-31	3.51923e-30
ENSG00000275630	3.36415	1.49249	0.155835	9.57736	9.95617e-22	7.23726e-21			ENSG00000115414	298418	-1.17876	0.101624	-11.5992	4.15995e-31	5.19935e-30
ENSG00000258517	0.459691	2.51978	0.459758	5.48066	4.23732e-08	1.21098e-07			ENSG00000123094	1699.96	-1.02464	0.0883589	-11.5963	4.30098e-31	5.37143e-30
ENSG00000259907	0.679338	1.6171	0.249623	6.47815	9.28539e-11	3.25601e-10			ENSG00000171320	470.529	-1.01573	0.0877228	-11.5788	5.27574e-31	6.54293e-30
ENSG00000269945	1.20262	3.13355	0.313997	9.97955	1.87314e-23	1.52395e-22			ENSG00000235500	5.46048	-1.12845	0.0976984	-11.5503	7.35578e-31	9.05951e-30
ENSG00000258871	0.815493	1.00476	0.259136	3.87736	0.000105596	0.000220767			ENSG00000078098	2740.12	-1.07613	0.0932438	-11.541	8.19569e-31	1.00811e-29
ENSG00000272689	12.5165	1.15135	0.142146	8.09976	5.50673e-16	2.75692e-15			ENSG00000251349	4.24498	-1.14284	0.0995625	-11.4786	1.689e-30	2.0441e-29
ENSG00000273350	30.6463	1.0075	0.132817	7.58563	3.30877e-14	1.4733e-13			ENSG00000255073	1.7777	-1.77949	0.155367	-11.4535	2.25908e-30	2.71558e-29
ENSG00000273428	2.58479	1.07982	0.153211	7.04789	1.81645e-12	7.1844e-12			ENSG00000125257	787.684	-1.31621	0.114929	-11.4524	2.28723e-30	2.74736e-29
ENSG00000280439	12.9677	1.91287	0.202802	9.43222	4.01492e-21	2.80817e-20			ENSG00000270872	14.817	-1.29032	0.112969	-11.4219	3.24984e-30	3.86598e-29
ENSG00000272854	3.78621	1.02157	0.105293	9.70213	2.9527e-22	2.21981e-21			ENSG00000230838	335.223	-1.33752	0.117474	-11.3857	4.92933e-30	5.8207e-29
ENSG00000271163	0.3095	1.13339	0.282817	4.00752	6.13602e-05	0.000131375			ENSG00000165891	346.3	-1.18479	0.104302	-11.3591	6.67917e-30	7.83885e-29
ENSG00000258944	6.82817	1.27214	0.101312	12.5566	3.65543e-36	6.04302e-35			ENSG00000211448	2152.84	-1.43384	0.126576	-11.3279	9.54885e-30	1.11362e-28
ENSG00000259109	0.60536	2.8108	0.42941	6.54573	5.92046e-11	2.10382e-10			ENSG00000264219	28.2835	-1.15727	0.102163	-11.3277	9.56972e-30	1.11551e-28
ENSG00000232667	0.274112	1.36973	0.580551	2.35937	0.0183061	0.0289278			ENSG00000164023	1258.62	-1.04443	0.0931314	-11.2146	3.45819e-29	3.91719e-28
ENSG00000236274	2.60525	2.92284	0.306457	9.53754	1.46256e-21	1.05045e-20			ENSG00000221299	5.79507	-1.02814	0.0920388	-11.1707	5.67013e-29	6.34355e-28
ENSG00000232396	0.426265	1.46828	0.37482	3.91731	8.95433e-05	0.000188701			ENSG00000235720	1.53383	-1.28111	0.11505	-11.1352	8.4534e-29	9.38103e-28
ENSG00000213361	1.93514	1.59642	0.160164	9.96738	2.11741e-23	1.71543e-22			ENSG00000187474	1852.63	-1.0686	0.0959927	-11.1321	8.75583e-29	9.70769e-28
ENSG00000242154	8.25583	1.2539	0.138333	9.06435	1.25355e-19	7.93272e-19			ENSG00000268849	5.55559	-1.25797	0.11335	-11.0981	1.28134e-28	1.40798e-27
ENSG00000239719	10.021	1.21252	0.0834486	14.5302	7.8041e-48	2.36269e-46			ENSG00000133110	72376.6	-1.15304	0.104118	-11.0744	1.67065e-28	1.82576e-27
ENSG00000271664	12.691	1.04784	0.117162	8.94352	3.76981e-19	2.31881e-18			ENSG00000106034	699.15	-1.1478	0.103655	-11.0733	1.69005e-28	1.84555e-27
ENSG00000238109	7.08594	1.61878	0.140906	11.4884	1.5091e-30	1.8296e-29			ENSG00000066279	2046.39	-1.11389	0.100903	-11.0392	2.472e-28	2.67357e-27
ENSG00000236018	4.21851	1.91727	0.189498	10.1176	4.61543e-24	3.8858e-23			ENSG00000254535	137.161	-1.01062	0.0919487	-10.9911	4.2188e-28	4.50809e-27
ENSG00000254850	0.543052	1.52939	0.31458	4.86168	1.16392e-06	2.93771e-06			ENSG00000154608	13.6216	-1.2794	0.116736	-10.9597	5.9679e-28	6.31122e-27
ENSG00000228151	1.02542	1.15149	0.204092	5.64199	1.681e-08	4.95665e-08			ENSG00000254810	31.8958	-1.0524	0.0980573	-10.7325	7.16295e-27	7.16697e-26
ENSG00000279206	1.99981	1.0246	0.161207	6.35583	2.07304e-10	7.09757e-10			ENSG00000218586	8.54374	-1.07142	0.0998948	-10.7255	7.72832e-27	7.71661e-26
ENSG00000222024	0.616612	3.52598	0.929024	3.79536	0.000147432	0.000303566			ENSG00000278962	134.532	-1.05472	0.0984157	-10.7169	8.47617e-27	8.4388e-26
ENSG00000233760	19.6151	1.05678	0.16632	6.35386	2.09982e-10	7.1836e-10			ENSG00000135373	5674.1	-1.42891	0.133902	-10.6713	1.3861e-26	1.35973e-25
ENSG00000241057	17.306	1.32913	0.0923995	14.3846	6.4668e-47	1.87409e-45			ENSG00000122641	4883.7	-1.04156	0.0980865	-10.6188	2.43638e-26	2.3479e-25
ENSG00000273432	15.9208	1.07422	0.0785962	13.6676	1.58608e-42	3.59912e-41			ENSG00000256894	38.4542	-1.18741	0.111847	-10.6164	2.49991e-26	2.40768e-25
ENSG00000227573	1.08944	3.63716	0.450795	8.06831	7.12789e-16	3.5453e-15			ENSG00000198829	159.773	-1.20122	0.113181	-10.6133	2.58542e-26	2.48803e-25
ENSG00000226522	0.327119	1.71675	0.576499	2.97789	0.00290243	0.00514584			ENSG00000218350	4.59129	-1.2745	0.12036	-10.5891	3.34756e-26	3.20479e-25
ENSG00000231255	3.24059	1.4594	0.18225	8.00767	1.16903e-15	5.73337e-15			ENSG00000118193	779.537	-1.11794	0.105927	-10.5539	4.87517e-26	4.63223e-25
ENSG00000272361	7.82314	1.02974	0.0985416	10.4498	1.46821e-25	1.35594e-24			ENSG00000136231	60.0985	-2.13784	0.203904	-10.4845	1.01759e-25	9.51654e-25
ENSG00000213875	1.91787	1.28533	0.146769	8.75746	1.99701e-18	1.17589e-17			ENSG00000047936	23.5873	-2.25689	0.215295	-10.4828	1.03673e-25	9.69183e-25
ENSG00000233872	0.582701	1.52431	0.335637	4.54153	5.58475e-06	1.323e-05			ENSG00000265415	136.85	-1.20191	0.114873	-10.4629	1.27818e-25	1.18614e-24
ENSG00000270462	4.24716	1.5419	0.145568	10.5923	3.23552e-26	3.10001e-25			ENSG00000271013	28.0389	-1.46461	0.140505	-10.4239	1.92968e-25	1.76552e-24
ENSG00000227331	4.91404	1.34236	0.164592	8.15567	3.47251e-16	1.76085e-15			ENSG00000179331	41.5385	-1.34182	0.12882	-10.4162	2.09127e-25	1.90973e-24
ENSG00000228586	0.404806	1.41075	0.430277	3.27869	0.00104289	0.0019547			ENSG00000081237	3426.19	-1.15831	0.111214	-10.4151	2.1153e-25	1.93058e-24
ENSG00000231675	0.36237	1.15284	0.335443	3.43678	0.000588682	0.0011342			ENSG00000248113	1.57009	-1.63986	0.15778	-10.3933	2.65908e-25	2.41632e-24
ENSG00000273055	28.3304	1.10363	0.0896568	12.3095	8.04864e-35	1.23626e-33			ENSG00000148848	6527.13	-1.04845	0.101443	-10.3354	4.87512e-25	4.36087e-24
ENSG00000270764	1.37594	3.86621	0.469653	8.23204	1.8405e-16	9.52052e-16			ENSG00000227825	56.5439	-1.1451	0.111429	-10.2765	8.99389e-25	7.92144e-24
ENSG00000271482	1.47386	3.03436	0.288133	10.5311	6.20784e-26	5.86029e-25			ENSG00000185483	390.463	-1.09071	0.106419	-10.2492	1.19327e-24	1.04315e-23
ENSG00000272918	57.1582	1.14558	0.0974537	11.7552	6.644e-32	8.68541e-31			ENSG00000251603	40.3408	-1.0196	0.09971	-10.2256	1.52236e-24	1.32052e-23
ENSG00000272219	3.98409	2.69085	0.221788	12.1325	7.10504e-34	1.03139e-32			ENSG00000111799	36562.5	-1.06577	0.104666	-10.1826	2.37192e-24	2.03252e-23
ENSG00000261535	1.93372	1.58123	0.190253	8.31119	9.47431e-17	4.9883e-16			ENSG00000242352	4.68072	-1.12628	0.110646	-10.1791	2.45888e-24	2.10442e-23
ENSG00000279724	1.03954	2.07022	0.219859	9.41613	4.68036e-21	3.2575e-20			ENSG00000124491	3253.25	-1.17809	0.115888	-10.1658	2.81893e-24	2.40615e-23
ENSG00000280004	0.394981	1.93342	0.492077	3.9291	8.52644e-05	0.000179999			ENSG00000011426	2876.48	-1.03377	0.102903	-10.046	9.56248e-24	7.92185e-23
ENSG00000280404	0.739955	1.81131	0.271359	6.67495	2.47313e-11	9.03791e-11			ENSG00000164694	4855.99	-1.13721	0.113291	-10.0379	1.03836e-23	8.58287e-23
ENSG00000278586	0.268928	1.44414	0.534263	2.70306	0.00687043	0.0115788			ENSG00000198780	211.794	-1.27424	0.126955	-10.0369	1.0489e-23	8.66401e-23
ENSG00000274080	3.30054	1.25121	0.158232	7.90743	2.62752e-15	1.26036e-14			ENSG00000204131	187.016	-1.07669	0.107657	-10.0011	1.50662e-23	1.23369e-22
ENSG00000229949	0.184476	1.12728	0.377597	2.98542	0.00283194	0.00502586			ENSG00000257743	151.959	-2.14371	0.214952	-9.97294	2.00211e-23	1.62448e-22
ENSG00000259294	1.9924	2.53054	0.250884	10.0865	6.3402e-24	5.29712e-23			ENSG00000235806	3.98846	-1.42766	0.143379	-9.95721	2.34558e-23	1.89485e-22
ENSG00000248431	24.5903	1.66443	0.42126	3.95107	7.78036e-05	0.000164856			ENSG00000233757	47.7956	-1.06156	0.1069	-9.93039	3.07039e-23	2.46507e-22
ENSG00000226874	12.3292	1.18324	0.131533	8.99576	2.34608e-19	1.45931e-18			ENSG00000153993	284.325	-1.31677	0.132649	-9.92677	3.18416e-23	2.55343e-22
ENSG00000278819	1.50854	1.10247	0.151006	7.30083	2.86007e-13	1.19883e-12			ENSG00000143341	2549.34	-1.09875	0.111706	-9.83604	7.87484e-23	6.15191e-22
ENSG00000227658	0.732601	2.99903	0.704264	4.25839	2.05906e-05	4.61904e-05			ENSG00000186340	22984.9	-1.00132	0.101943	-9.82234	9.02209e-23	7.02648e-22
ENSG00000229452	0.463394	2.55726	0.56311	4.54131	5.59049e-06	1.32418e-05			ENSG00000053328	24.0518	-1.06136	0.10838	-9.79296	1.20706e-22	9.31172e-22
ENSG00000271500	5.31652	1.98949	0.214621	9.2698	1.86489e-20	1.24638e-19			ENSG00000251593	5.34439	-1.09381	0.112122	-9.75553	1.74689e-22	1.33414e-21
ENSG00000275212	0.970138	2.0065	0.32902	6.09841	1.07132e-09	3.4624e-09			ENSG00000226549	3.80194	-1.73746	0.178305	-9.7443	1.95119e-22	1.48452e-21
ENSG00000229497	1.58046	2.05073	0.202693	10.1174	4.62626e-24	3.89355e-23			ENSG00000257315	735.291	-1.23277	0.126849	-9.71838	2.51748e-22	1.90093e-21
ENSG00000266378	5.41226	2.3105	0.161361	14.3189	1.66854e-46	4.72445e-45			ENSG00000156535	3354.97	-1.05807	0.108934	-9.7129	2.65674e-22	2.00357e-21
ENSG00000258930	1.57967	3.88232	0.399262	9.72374	2.38833e-22	1.80568e-21			ENSG00000171551	128.327	-1.60519	0.165486	-9.69987	3.01879e-22	2.26666e-21
ENSG00000263648	2.87415	1.22359	0.158627	7.71362	1.22296e-14	5.60848e-14			ENSG00000179934	48.0116	-1.39257	0.143632	-9.69546	3.15202e-22	2.36559e-21
ENSG00000265400	0.434418	1.2488	0.329502	3.78997	0.000150666	0.00030988			ENSG00000254204	13.6458	-1.32939	0.1374	-9.67534	3.83827e-22	2.86765e-21
ENSG00000266944	1.59006	1.11855	0.129342	8.64794	5.24389e-18	3.00677e-17			ENSG00000113749	66.8644	-1.04445	0.108056	-9.66585	4.21126e-22	3.13851e-21
ENSG00000267551	4.37257	1.39943	0.123802	11.3037	1.25769e-29	1.45968e-28			ENSG00000257207	25.098	-1.02502	0.106297	-9.6429	5.26797e-22	3.89827e-21
ENSG00000280168	3.8024	1.03646	0.160249	6.46778	9.94557e-11	3.48041e-10			ENSG00000180537	116.849	-1.77174	0.183747	-9.64228	5.29951e-22	3.921e-21
ENSG00000236325	1.36381	1.40983	0.171431	8.22392	1.96964e-16	1.01645e-15			ENSG00000176244	76.732	-1.27385	0.132326	-9.62655	6.17661e-22	4.55175e-21
ENSG00000233852	1.17133	1.31722	0.228168	5.77301	7.78656e-09	2.35872e-08			ENSG00000123500	9451.5	-1.26069	0.131145	-9.61293	7.0514e-22	5.17896e-21
ENSG00000265494	1.60571	2.94953	0.317459	9.29108	1.52738e-20	1.02766e-19			ENSG00000166923	3247.52	-1.13824	0.11856	-9.60059	7.94882e-22	5.82031e-21
ENSG00000266744	2.02207	1.50457	0.212911	7.06663	1.58741e-12	6.31329e-12			ENSG00000170153	748.683	-1.15969	0.12092	-9.59055	8.76207e-22	6.3934e-21
ENSG00000267283	10.5455	1.36756	0.0949317	14.4058	4.75964e-47	1.38855e-45			ENSG00000165521	44.0908	-1.46449	0.15275	-9.58747	9.02677e-22	6.58055e-21
ENSG00000255104	1.68231	1.51572	0.189056	8.01733	1.08067e-15	5.31193e-15			ENSG00000143195	114.727	-1.04758	0.1093	-9.58448	9.2929e-22	6.77149e-21
ENSG00000266261	4.79462	1.0598	0.111665	9.49086	2.29131e-21	1.62554e-20			ENSG00000241697	6.04433	-1.71889	0.179995	-9.54963	1.30163e-21	9.3834e-21
ENSG00000226744	2.61663	1.97142	0.194879	10.1161	4.68621e-24	3.94263e-23			ENSG00000110427	1011.91	-1.08822	0.114254	-9.52454	1.65767e-21	1.18669e-20
ENSG00000265100	15.585	1.26582	0.0943963	13.4097	5.30765e-41	1.11549e-39			ENSG00000267409	7.79118	-1.19579	0.126695	-9.43831	3.78854e-21	2.65291e-20
ENSG00000267708	8.74793	1.27557	0.135728	9.39798	5.56223e-21	3.85121e-20			ENSG00000090382	9843.57	-1.31862	0.139757	-9.43514	3.90473e-21	2.73269e-20
ENSG00000278255	1.47165	4.04827	0.58405	6.93138	4.16752e-12	1.60647e-11			ENSG00000111206	2893.71	-1.01587	0.107736	-9.42926	4.12987e-21	2.88689e-20
ENSG00000248493	0.392259	1.60324	0.365507	4.38634	1.15272e-05	2.65101e-05			ENSG00000234536	13.4316	-1.01326	0.107853	-9.39481	5.73196e-21	3.96417e-20
ENSG00000280420	2.3484	1.18553	0.131608	9.00802	2.09813e-19	1.30795e-18			ENSG00000172572	555.15	-1.00264	0.107362	-9.3389	9.7342e-21	6.63478e-20
ENSG00000267623	2.4948	2.01081	0.239704	8.38874	4.914e-17	2.63837e-16			ENSG00000103888	1354.6	-1.19786	0.128347	-9.33299	1.02923e-20	7.00429e-20
ENSG00000277602	2.27057	1.27046	0.132589	9.58195	9.52289e-22	6.93593e-21			ENSG00000267699	1.92037	-1.31549	0.141509	-9.29611	1.45677e-20	9.81802e-20
ENSG00000268938	5.65624	1.79257	0.119334	15.0214	5.31446e-51	1.88264e-49			ENSG00000080200	981.287	-1.02075	0.110422	-9.24404	2.3736e-20	1.57564e-19
ENSG00000275162	1.4497	1.2473	0.162976	7.65327	1.95929e-14	8.86444e-14			ENSG00000188211	207.318	-1.17333	0.127142	-9.22853	2.74378e-20	1.81486e-19
ENSG00000276445	17.6487	1.07197	0.0976859	10.9736	5.11699e-28	5.43046e-27			ENSG00000100234	926.825	-1.00852	0.109696	-9.19377	3.79307e-20	2.48771e-19
ENSG00000259079	2.5051	2.63466	0.262348	10.0426	9.89926e-24	8.19662e-23			ENSG00000241978	36.1593	-1.05329	0.114855	-9.1706	4.70412e-20	3.06433e-19
ENSG00000258891	11.5221	1.69506	0.135081	12.5484	4.05504e-36	6.68297e-35			ENSG00000137142	34.2961	-1.54653	0.168777	-9.16315	5.04023e-20	3.27618e-19
ENSG00000279461	4.28059	1.90934	0.145166	13.1528	1.63956e-39	3.23123e-38			ENSG00000075340	396.347	-1.267	0.139706	-9.06901	1.20108e-19	7.6117e-19
ENSG00000278873	0.994329	1.70252	0.319715	5.32511	1.00892e-07	2.79908e-07			ENSG00000060718	13243.4	-1.37854	0.152111	-9.06269	1.27271e-19	8.05078e-19
ENSG00000279599	1.82149	1.71742	0.2073	8.28472	1.18389e-16	6.19732e-16			ENSG00000164532	19.1387	-2.57619	0.286739	-8.98443	2.60084e-19	1.61443e-18
ENSG00000270140	2.6569	2.25023	0.19178	11.7334	8.5927e-32	1.11631e-30			ENSG00000146411	158.56	-1.33476	0.150189	-8.88723	6.26519e-19	3.80123e-18
ENSG00000250614	1.93859	2.35075	0.232218	10.123	4.36677e-24	3.68419e-23			ENSG00000185518	155.222	-1.1307	0.127292	-8.8827	6.5254e-19	3.95461e-18
ENSG00000268536	6.6888	1.72355	0.125678	13.714	8.37419e-43	1.93588e-41			ENSG00000255750	15.4381	-1.73869	0.19694	-8.82851	1.06077e-18	6.35338e-18
ENSG00000234208	0.821382	1.8864	0.242329	7.78443	7.00277e-15	3.26436e-14			ENSG00000187037	86.0616	-1.05226	0.11947	-8.80772	1.2772e-18	7.60802e-18
ENSG00000232006	12.0365	1.15923	0.232188	4.99262	5.95649e-07	1.54465e-06			ENSG00000260314	724.865	-1.07635	0.12374	-8.69851	3.36258e-18	1.95414e-17
ENSG00000228937	1.14554	2.39332	0.394951	6.05981	1.36283e-09	4.36874e-09			ENSG00000214553	19.5405	-1.30327	0.149924	-8.69284	3.53482e-18	2.05052e-17
ENSG00000237070	3.35909	1.54156	0.229118	6.72823	1.71744e-11	6.35692e-11			ENSG00000237807	478.219	-1.05238	0.121531	-8.65937	4.74384e-18	2.72785e-17
ENSG00000264174	0.580423	1.8591	0.261319	7.1143	1.12483e-12	4.52443e-12			ENSG00000145244	410.062	-1.07061	0.123718	-8.65364	4.9882e-18	2.8646e-17
ENSG00000267423	0.186717	1.33658	0.598073	2.23482	0.0254295	0.0391818			ENSG00000204936	242.812	-1.87482	0.216783	-8.64837	5.22399e-18	2.99643e-17
ENSG00000263708	1.2978	4.08106	0.458798	8.89511	5.83598e-19	3.54574e-18			ENSG00000248898	3.72488	-1.44554	0.167289	-8.64098	5.57315e-18	3.19138e-17
ENSG00000273816	1.89219	1.31359	0.150494	8.72851	2.58059e-18	1.50936e-17			ENSG00000010932	464.193	-1.01188	0.117417	-8.61781	6.82494e-18	3.88323e-17
ENSG00000272911	4.2488	1.21255	0.124957	9.70374	2.90646e-22	2.18607e-21			ENSG00000253431	1.73579	-1.26317	0.147466	-8.56586	1.07276e-17	6.02255e-17
ENSG00000267526	2.11683	1.93267	0.241523	8.00201	1.224e-15	5.99438e-15			ENSG00000154188	279.96	-1.03339	0.120893	-8.54804	1.25201e-17	6.9962e-17
ENSG00000279567	0.224965	1.22575	0.43326	2.82913	0.00466744	0.00804646			ENSG00000132854	862.886	-1.24913	0.147017	-8.49644	1.95491e-17	1.07837e-16
ENSG00000258472	100.19	1.11093	0.0810489	13.7069	9.23079e-43	2.12777e-41			ENSG00000162654	3457.5	-1.00373	0.118189	-8.49255	2.02153e-17	1.1141e-16
ENSG00000264608	35.7694	1.27603	0.0843254	15.1322	9.92782e-52	3.64857e-50			ENSG00000140563	362.953	-1.07014	0.126318	-8.47175	2.4174e-17	1.32619e-16
ENSG00000266126	5.62074	1.91359	0.138754	13.7912	2.87824e-43	6.8108e-42			ENSG00000201134	4.80851	-1.11957	0.132244	-8.46596	2.54042e-17	1.39146e-16
ENSG00000263159	0.553466	2.49784	0.388985	6.42143	1.35e-10	4.67947e-10			ENSG00000196611	2073.3	-1.68136	0.198746	-8.45982	2.67798e-17	1.4653e-16
ENSG00000226040	3.22705	1.11567	0.131293	8.49759	1.93574e-17	1.06792e-16			ENSG00000183813	238.754	-1.04583	0.123768	-8.4499	2.91547e-17	1.59199e-16
ENSG00000254099	3.87992	1.16194	0.132561	8.76532	1.8625e-18	1.09938e-17			ENSG00000260604	32.9833	-1.36612	0.162175	-8.42371	3.64737e-17	1.97817e-16
ENSG00000267131	4.58782	1.3722	0.150943	9.09082	9.82973e-20	6.26828e-19			ENSG00000116147	62.9819	-1.29436	0.154442	-8.38083	5.25562e-17	2.81582e-16
ENSG00000273982	1.95866	1.9344	0.213723	9.05096	1.4172e-19	8.9389e-19			ENSG00000180673	1.47882	-1.32706	0.15852	-8.37154	5.687e-17	3.03949e-16
ENSG00000278925	7.34406	1.4063	0.134939	10.4217	1.97371e-25	1.80478e-24			ENSG00000018236	845.21	-1.12205	0.134488	-8.34312	7.23538e-17	3.84228e-16
ENSG00000267044	2.83607	2.03593	0.190521	10.6861	1.18216e-26	1.16417e-25			ENSG00000147434	54.0166	-1.09612	0.131464	-8.33781	7.56791e-17	4.01311e-16
ENSG00000267630	0.334455	1.87351	0.504254	3.7154	0.000202883	0.000411852			ENSG00000245662	2.95842	-1.57178	0.188876	-8.32175	8.66769e-17	4.57612e-16
ENSG00000268650	5.55824	1.43995	0.113142	12.7269	4.19187e-37	7.29589e-36			ENSG00000267767	55.0038	-1.07105	0.129568	-8.26629	1.38186e-16	7.20387e-16
ENSG00000268189	56.5165	1.84181	0.075846	24.2835	2.92803e-130	5.86912e-127			ENSG00000227910	18.1076	-1.05713	0.128983	-8.1959	2.48725e-16	1.27387e-15
ENSG00000279203	23.0264	1.15534	0.0989562	11.6752	1.7058e-31	2.179e-30			ENSG00000172061	8791.15	-1.02509	0.125434	-8.17231	3.02531e-16	1.54074e-15
ENSG00000266959	1.36313	1.17293	0.151898	7.72183	1.14668e-14	5.26818e-14			ENSG00000133124	11.8803	-2.42448	0.296891	-8.16623	3.18171e-16	1.61748e-15
ENSG00000267231	0.570349	1.08967	0.220274	4.9469	7.54037e-07	1.93588e-06			ENSG00000188039	156.335	-1.37494	0.169703	-8.10209	5.40238e-16	2.70665e-15
ENSG00000226797	3.01191	1.5785	0.203197	7.76835	7.95177e-15	3.69243e-14			ENSG00000073464	381.059	-1.0195	0.126005	-8.09098	5.91884e-16	2.958e-15
ENSG00000263501	2.42883	3.71375	0.346203	10.7271	7.59301e-27	7.58308e-26			ENSG00000177272	74.8009	-1.08651	0.134771	-8.06195	7.50841e-16	3.72955e-15
ENSG00000271919	1.57603	2.48147	0.291247	8.52016	1.59327e-17	8.84052e-17			ENSG00000257683	5.05361	-1.41845	0.176213	-8.04961	8.30603e-16	4.11342e-15
ENSG00000277382	1.26714	1.67512	0.213313	7.85286	4.06656e-15	1.92758e-14			ENSG00000233543	0.982757	-1.08159	0.13561	-7.97575	1.51463e-15	7.37789e-15
ENSG00000266538	7.40647	1.35075	0.154609	8.7365	2.4045e-18	1.4091e-17			ENSG00000268581	1.66115	-1.31241	0.16542	-7.93384	2.1248e-15	1.02505e-14
ENSG00000267667	2.58868	1.76009	0.185175	9.50501	2.00025e-21	1.4241e-20			ENSG00000147138	57.7459	-1.21231	0.152856	-7.93108	2.1724e-15	1.04717e-14
ENSG00000267207	0.825095	1.98299	0.333292	5.9497	2.68637e-09	8.42403e-09			ENSG00000223731	1.85996	-1.31879	0.166503	-7.92054	2.36479e-15	1.13683e-14
ENSG00000264083	5.51295	1.36108	0.168975	8.05492	7.9534e-16	3.94245e-15			ENSG00000157851	59.3801	-2.28872	0.290949	-7.86642	3.64947e-15	1.73637e-14
ENSG00000264373	0.998342	1.40135	0.271073	5.16963	2.3456e-07	6.30283e-07			ENSG00000232480	38.566	-1.17133	0.148993	-7.86163	3.79159e-15	1.8015e-14
ENSG00000265139	0.501032	1.94104	0.22818	8.50664	1.79054e-17	9.90084e-17			ENSG00000228626	9.71893	-1.78254	0.228067	-7.81586	5.45885e-15	2.56529e-14
ENSG00000266385	4.37948	1.45809	0.174379	8.36163	6.18551e-17	3.29787e-16			ENSG00000229817	1.19452	-1.34537	0.172176	-7.81393	5.54338e-15	2.60298e-14
ENSG00000274341	15.5262	1.35236	0.109316	12.3711	3.74508e-35	5.86665e-34			ENSG00000134873	44.7995	-1.55938	0.200074	-7.79401	6.49135e-15	3.03331e-14
ENSG00000278668	11.636	1.6816	0.132077	12.7319	3.93232e-37	6.864e-36			ENSG00000231123	15.0345	-1.09567	0.140636	-7.79078	6.65965e-15	3.10773e-14
ENSG00000279762	10.4053	1.62569	0.143516	11.3276	9.58027e-30	1.11647e-28			ENSG00000203710	100.3	-1.12256	0.146282	-7.67397	1.66754e-14	7.57939e-14
ENSG00000256654	1.50828	1.39404	0.243626	5.72204	1.05253e-08	3.15359e-08			ENSG00000267886	51.8779	-1.17872	0.153903	-7.65885	1.87612e-14	8.50095e-14
ENSG00000243507	0.170416	1.18106	0.531434	2.22241	0.0262558	0.0403568			ENSG00000211968	95.4096	-1.62051	0.211848	-7.64937	2.01967e-14	9.12647e-14
ENSG00000227081	346.191	2.08865	0.0914959	22.8277	2.43161e-115	2.29368e-112			ENSG00000171049	24.8824	-1.16857	0.152893	-7.64304	2.12148e-14	9.57123e-14
ENSG00000275850	3.5585	3.05758	0.21425	14.2711	3.31337e-46	9.19357e-45			ENSG00000279375	13.26	-1.03578	0.135777	-7.62854	2.37419e-14	1.06713e-13
ENSG00000249870	1.1395	2.42807	0.325419	7.46136	8.56363e-14	3.71412e-13			ENSG00000138944	295.928	-1.05662	0.138677	-7.6193	2.55047e-14	1.14455e-13
ENSG00000251665	2.39465	1.1593	0.154062	7.52489	5.27641e-14	2.31789e-13			ENSG00000119283	22.8887	-1.09289	0.143666	-7.60719	2.80109e-14	1.25468e-13
ENSG00000278963	6.38631	1.03892	0.142008	7.3159	2.55659e-13	1.07499e-12			ENSG00000113946	18.2714	-1.3824	0.181755	-7.60587	2.83005e-14	1.26717e-13
ENSG00000266411	3.80964	1.52136	0.236086	6.44411	1.16283e-10	4.04691e-10			ENSG00000168143	399.833	-1.22409	0.161383	-7.58501	3.32463e-14	1.48009e-13
ENSG00000270324	1.10333	4.23257	0.766028	5.52534	3.28843e-08	9.48477e-08			ENSG00000187908	65.0364	-1.634	0.21583	-7.57077	3.71006e-14	1.64665e-13
ENSG00000272164	1.04603	3.44419	0.500963	6.87514	6.19292e-12	2.3596e-11			ENSG00000122188	191.136	-1.08022	0.142699	-7.56995	3.73376e-14	1.6567e-13
ENSG00000177418	1.16307	1.39693	0.170076	8.21356	2.14718e-16	1.10499e-15			ENSG00000105492	39.789	-1.06785	0.141169	-7.56432	3.89892e-14	1.72824e-13
ENSG00000231515	0.229136	1.41997	0.622274	2.28191	0.0224947	0.0350098			ENSG00000047457	5265.95	-1.59581	0.212225	-7.5194	5.50272e-14	2.41577e-13
ENSG00000229591	10.6018	1.35837	0.108171	12.5576	3.61228e-36	5.97373e-35			ENSG00000230257	35.2355	-2.23589	0.298947	-7.47921	7.47708e-14	3.2552e-13
ENSG00000233363	0.506428	2.47639	0.412304	6.00622	1.89901e-09	6.02689e-09			ENSG00000175093	69.5546	-1.0944	0.146474	-7.47167	7.91863e-14	3.44401e-13
ENSG00000226636	0.994827	1.49327	0.235092	6.35186	2.12722e-10	7.27425e-10			ENSG00000138684	2.47598	-2.0469	0.274528	-7.45606	8.91498e-14	3.86302e-13
ENSG00000270577	1.72983	2.83715	0.266599	10.642	1.8993e-26	1.84436e-25			ENSG00000269349	3.88832	-1.12691	0.151203	-7.45298	9.12549e-14	3.95211e-13
ENSG00000273444	2.40431	2.1343	0.191592	11.1398	8.02702e-29	8.91609e-28			ENSG00000229835	2.53147	-1.0513	0.14115	-7.44812	9.46827e-14	4.0965e-13
ENSG00000231357	1.31779	2.43959	0.291202	8.37765	5.39968e-17	2.89139e-16			ENSG00000189127	19.8024	-1.6765	0.225221	-7.44379	9.78352e-14	4.22947e-13
ENSG00000233264	12.8741	1.00748	0.134051	7.51568	5.66168e-14	2.48351e-13			ENSG00000262406	425.983	-1.51085	0.202994	-7.44286	9.85269e-14	4.25746e-13
ENSG00000279799	18.2468	1.87504	0.0857427	21.8682	5.21439e-106	2.75658e-103			ENSG00000205846	8.74098	-1.59529	0.214431	-7.43966	1.00942e-13	4.35633e-13
ENSG00000276754	5.40267	1.80938	0.1509	11.9906	3.97924e-33	5.53904e-32			ENSG00000243444	44.7299	-1.00591	0.135657	-7.41505	1.21581e-13	5.21571e-13
ENSG00000267145	0.496981	1.57973	0.267938	5.8959	3.7264e-09	1.15648e-08			ENSG00000091010	5.39401	-1.20137	0.163334	-7.35529	1.90511e-13	8.08053e-13
ENSG00000267298	2.65541	1.47685	0.190699	7.74443	9.60142e-15	4.4332e-14			ENSG00000182631	2.50155	-1.18343	0.163483	-7.23884	4.52522e-13	1.87087e-12
ENSG00000267429	2.91458	1.41667	0.157576	8.99039	2.46355e-19	1.5306e-18			ENSG00000169213	466.988	-1.15792	0.160273	-7.22467	5.02328e-13	2.06985e-12
ENSG00000267606	2.40822	1.0073	0.181182	5.55962	2.70369e-08	7.85329e-08			ENSG00000267404	3.94099	-1.33722	0.185391	-7.21297	5.47427e-13	2.25105e-12
ENSG00000213970	3.75261	1.34118	0.105795	12.6772	7.90913e-37	1.3579e-35			ENSG00000254462	0.602911	-1.32998	0.185507	-7.16947	7.5288e-13	3.06472e-12
ENSG00000279716	158.346	1.04158	0.0981821	10.6086	2.71755e-26	2.61153e-25			ENSG00000159217	27.9244	-1.2234	0.171195	-7.14625	8.91804e-13	3.61402e-12
ENSG00000264895	4.99608	2.11475	0.215818	9.79875	1.13991e-22	8.80787e-22			ENSG00000101292	3.10953	-2.73339	0.385365	-7.093	1.31235e-12	5.25453e-12
ENSG00000223770	2.80857	1.76559	0.286123	6.17073	6.79749e-10	2.23426e-09			ENSG00000228221	103.1	-1.26202	0.178176	-7.08302	1.41044e-12	5.63319e-12
ENSG00000242593	0.500946	1.06374	0.398892	2.66674	0.00765919	0.0128125			ENSG00000238247	1.10366	-1.17501	0.165923	-7.08163	1.42467e-12	5.68581e-12
ENSG00000235427	1.19215	2.31458	0.300318	7.70707	1.28735e-14	5.89588e-14			ENSG00000244564	2.97103	-1.11868	0.158374	-7.06355	1.62302e-12	6.44905e-12
ENSG00000257128	0.574004	3.49458	0.883719	3.9544	7.67279e-05	0.000162692			ENSG00000214652	43.7347	-1.05756	0.149728	-7.0632	1.62711e-12	6.46424e-12
ENSG00000255825	0.349781	1.98047	0.742495	2.66732	0.00764597	0.0127908			ENSG00000134028	587.387	-1.11155	0.157524	-7.05634	1.70939e-12	6.77658e-12
ENSG00000256020	0.575454	1.58443	0.323012	4.90517	9.33449e-07	2.37457e-06			ENSG00000242756	2.48154	-1.00207	0.142106	-7.0516	1.76874e-12	7.00321e-12
ENSG00000270941	1.99237	1.07769	0.178144	6.04953	1.45272e-09	4.64853e-09			ENSG00000239443	1.98461	-1.00802	0.143501	-7.02446	2.14894e-12	8.4529e-12
ENSG00000271137	1.28927	3.38538	0.31843	10.6315	2.12673e-26	2.05814e-25			ENSG00000112246	114.862	-1.24562	0.177702	-7.00957	2.39046e-12	9.36466e-12
ENSG00000264513	10.0551	3.28396	0.190572	17.2321	1.52514e-66	1.12704e-64			ENSG00000251635	2.80888	-1.23663	0.177161	-6.98025	2.94657e-12	1.14769e-11
ENSG00000264529	1.62158	1.70436	0.248377	6.86199	6.79062e-12	2.58099e-11			ENSG00000253525	10.8284	-1.65793	0.239228	-6.93034	4.19826e-12	1.61779e-11
ENSG00000272383	0.965292	3.0005	0.463368	6.47541	9.45552e-11	3.31301e-10			ENSG00000134760	181.249	-1.68511	0.243778	-6.91248	4.76258e-12	1.82837e-11
ENSG00000272473	6.51062	1.08339	0.138319	7.8325	4.78279e-15	2.25729e-14			ENSG00000236229	1.10053	-1.1901	0.172215	-6.91053	4.82849e-12	1.85279e-11
ENSG00000279452	33.8202	1.14127	0.0836107	13.6499	2.02275e-42	4.56632e-41			ENSG00000165899	44.2304	-1.04742	0.151586	-6.90975	4.85515e-12	1.86287e-11
ENSG00000278683	21.4872	1.77234	0.205539	8.62288	6.52905e-18	3.7228e-17			ENSG00000103569	248.151	-1.13085	0.163947	-6.89767	5.28634e-12	2.02299e-11
ENSG00000230442	0.458557	1.53651	0.374435	4.10353	4.06885e-05	8.86746e-05			ENSG00000182674	17.3043	-1.33098	0.193397	-6.88209	5.89796e-12	2.25006e-11
ENSG00000258513	0.723625	2.51258	0.310285	8.09766	5.60243e-16	2.80396e-15			ENSG00000109819	193.748	-1.13486	0.165447	-6.85937	6.91631e-12	2.62669e-11
ENSG00000229110	0.38824	2.76329	0.802478	3.44345	0.000574351	0.00110818			ENSG00000132932	484.67	-1.11909	0.163945	-6.82605	8.72841e-12	3.29099e-11
ENSG00000281120	0.34425	1.74913	0.731587	2.39087	0.0168085	0.026714			ENSG00000229914	2.95766	-1.12855	0.165896	-6.80275	1.02641e-11	3.857e-11
ENSG00000243193	4.75197	2.11546	0.176281	12.0005	3.532e-33	4.93075e-32			ENSG00000154451	1753.24	-1.00546	0.148764	-6.75876	1.39178e-11	5.18585e-11
ENSG00000248851	0.495306	1.94285	0.381022	5.09904	3.41385e-07	9.04053e-07			ENSG00000095777	63.7395	-1.2561	0.186278	-6.74316	1.54984e-11	5.7547e-11
ENSG00000280280	0.609578	3.20498	0.590066	5.43157	5.58604e-08	1.58066e-07			ENSG00000186684	82.6201	-1.22423	0.181691	-6.73793	1.60655e-11	5.95931e-11
ENSG00000274996	1.81314	1.15975	0.240221	4.82783	1.38025e-06	3.45617e-06			ENSG00000135898	60.6832	-1.04795	0.156516	-6.69552	2.14913e-11	7.89402e-11
ENSG00000228568	1.21904	3.46374	0.410603	8.43575	3.29096e-17	1.79032e-16			ENSG00000266750	4.5428	-1.01848	0.152512	-6.67803	2.42173e-11	8.85745e-11
ENSG00000225795	0.379218	1.83087	0.515162	3.55397	0.000379458	0.000747005			ENSG00000243810	3.25125	-1.1646	0.175091	-6.65139	2.90334e-11	1.05563e-10
ENSG00000228019	2.00261	1.01801	0.161646	6.29778	3.01946e-10	1.02035e-09			ENSG00000145920	82.8466	-2.4611	0.37169	-6.62138	3.55861e-11	1.28553e-10
ENSG00000273448	37.1299	1.05234	0.0903016	11.6536	2.19942e-31	2.79987e-30			ENSG00000186479	28.7523	-1.00534	0.151888	-6.61896	3.61724e-11	1.30602e-10
ENSG00000228974	4.01515	1.07399	0.130692	8.21773	2.07387e-16	1.06886e-15			ENSG00000261115	419.725	-1.15249	0.174559	-6.60226	4.04936e-11	1.45636e-10
ENSG00000272719	1.08731	1.46644	0.199712	7.34278	2.09201e-13	8.84984e-13			ENSG00000226738	118.367	-1.34953	0.205198	-6.57673	4.80922e-11	1.72051e-10
ENSG00000250310	1.72973	1.00057	0.241385	4.14514	3.3961e-05	7.45977e-05			ENSG00000173930	65.1749	-1.00609	0.154071	-6.53004	6.57526e-11	2.32979e-10
ENSG00000266977	0.631683	3.02154	0.597378	5.058	4.23668e-07	1.11197e-06			ENSG00000262921	0.889477	-1.23972	0.191369	-6.47814	9.28618e-11	3.25605e-10
ENSG00000267389	0.909882	2.4149	0.402855	5.99446	2.04165e-09	6.46126e-09			ENSG00000196188	17.9624	-1.53813	0.239531	-6.42143	1.35004e-10	4.67947e-10
ENSG00000272635	1.06393	1.1471	0.262721	4.36625	1.26398e-05	2.89581e-05			ENSG00000162722	204.063	-1.06433	0.165861	-6.41701	1.38974e-10	4.81188e-10
ENSG00000224443	0.339361	1.05842	0.352325	3.0041	0.00266371	0.00474043			ENSG00000112319	56.5832	-1.11432	0.173665	-6.4165	1.39444e-10	4.82711e-10
ENSG00000239701	0.911733	1.42567	0.184724	7.71786	1.18303e-14	5.43001e-14			ENSG00000259010	1.10562	-1.03367	0.161482	-6.40117	1.54187e-10	5.32635e-10
ENSG00000256682	5.39116	1.29422	0.171763	7.5349	4.88699e-14	2.15114e-13			ENSG00000144452	1647.94	-1.17677	0.184673	-6.37217	1.8637e-10	6.40271e-10
ENSG00000240579	1.54388	2.53524	0.26056	9.72998	2.24646e-22	1.7019e-21			ENSG00000144227	3.38676	-1.51748	0.238572	-6.3607	2.00836e-10	6.88591e-10
ENSG00000276097	0.823443	2.52267	0.283679	8.89266	5.96609e-19	3.62341e-18			ENSG00000150627	169.102	-1.05097	0.166627	-6.30733	2.83884e-10	9.61206e-10
ENSG00000240673	1.67699	1.27247	0.129935	9.79315	1.20478e-22	9.29567e-22			ENSG00000248345	1.58073	-1.05299	0.167002	-6.3053	2.87644e-10	9.73662e-10
ENSG00000268070	5.90593	1.05121	0.154126	6.82046	9.07509e-12	3.42063e-11			ENSG00000211956	645.238	-1.15764	0.183892	-6.29523	3.06951e-10	1.0369e-09
ENSG00000267150	6.99834	1.06125	0.103756	10.2283	1.48042e-24	1.28553e-23			ENSG00000130055	43.8646	-1.09817	0.174513	-6.29273	3.11926e-10	1.05326e-09
ENSG00000267324	0.345314	1.05066	0.328281	3.20048	0.001372	0.00253487			ENSG00000273760	13.6215	-1.57907	0.251638	-6.27515	3.49288e-10	1.17324e-09
ENSG00000279352	8.90835	1.07881	0.173425	6.22064	4.95133e-10	1.6434e-09			ENSG00000184486	6.88157	-1.13143	0.180308	-6.27499	3.49655e-10	1.17439e-09
ENSG00000273368	5.12909	1.0072	0.149908	6.7188	1.83225e-11	6.76678e-11			ENSG00000166396	86.2128	-1.33719	0.213212	-6.27166	3.57215e-10	1.19895e-09
ENSG00000257105	0.466475	2.3093	0.491264	4.70074	2.59226e-06	6.33314e-06			ENSG00000255910	4.22612	-1.59961	0.25567	-6.25653	3.93644e-10	1.31653e-09
ENSG00000275314	0.220754	1.52059	0.684005	2.22306	0.0262115	0.0402913			ENSG00000254126	12.2827	-1.1273	0.180683	-6.23913	4.40004e-10	1.46598e-09
ENSG00000255977	0.603571	1.10174	0.193058	5.70678	1.15133e-08	3.43784e-08			ENSG00000272780	1.01368	-1.20153	0.193037	-6.22432	4.83646e-10	1.60665e-09
ENSG00000269194	24.7942	1.90282	0.100217	18.9869	2.18866e-80	3.09676e-78			ENSG00000240382	628.958	-1.20953	0.195011	-6.20237	5.56195e-10	1.83921e-09
ENSG00000273442	14.8173	1.46271	0.161276	9.06964	1.19416e-19	7.5708e-19			ENSG00000198883	5.82591	-1.17363	0.189319	-6.1992	5.67526e-10	1.87617e-09
ENSG00000229330	0.499129	1.57547	0.336294	4.68479	2.80251e-06	6.82496e-06			ENSG00000095713	178.869	-1.06566	0.172019	-6.19504	5.82703e-10	1.92515e-09
ENSG00000260070	1.67729	1.17713	0.162549	7.24171	4.43049e-13	1.8325e-12			ENSG00000138675	12.8415	-1.22477	0.199264	-6.14647	7.92279e-10	2.59068e-09
ENSG00000231063	1.88659	1.65996	0.219987	7.54574	4.4974e-14	1.98456e-13			ENSG00000152932	115.658	-1.02115	0.167345	-6.10209	1.04692e-09	3.38628e-09
ENSG00000213542	15.802	1.24736	0.0857493	14.5466	6.13854e-48	1.86785e-46			ENSG00000222849	1.00442	-1.26739	0.208097	-6.0904	1.12631e-09	3.63306e-09
ENSG00000225726	5.45194	1.16965	0.135726	8.61772	6.82991e-18	3.88499e-17			ENSG00000166342	66.6616	-1.08451	0.178094	-6.08953	1.13244e-09	3.65159e-09
ENSG00000267055	1.96322	1.32039	0.272927	4.83791	1.3121e-06	3.2939e-06			ENSG00000212237	4.00361	-1.46934	0.241353	-6.08795	1.14365e-09	3.68627e-09
ENSG00000262020	2.70169	2.68974	0.296204	9.08071	1.07868e-19	6.85676e-19			ENSG00000269897	5.19653	-1.22555	0.201466	-6.08313	1.17855e-09	3.79522e-09
ENSG00000274038	8.15198	1.37877	0.126124	10.9318	8.11972e-28	8.53618e-27			ENSG00000148798	42.8712	-1.42889	0.235997	-6.0547	1.40676e-09	4.50597e-09
ENSG00000249930	2.23239	1.42528	0.160846	8.86117	7.91758e-19	4.77726e-18			ENSG00000081985	168.233	-1.13502	0.18751	-6.05312	1.42071e-09	4.54792e-09
ENSG00000227017	7.097	1.28093	0.139499	9.18236	4.21734e-20	2.75695e-19			ENSG00000213240	0.639825	-1.35642	0.226764	-5.98165	2.20884e-09	6.9679e-09
ENSG00000230751	4.19203	1.92422	0.164838	11.6734	1.74368e-31	2.22561e-30			ENSG00000214943	1.57692	-1.19263	0.199882	-5.96665	2.42176e-09	7.6166e-09
ENSG00000258881	11.6728	1.54221	0.14404	10.7069	9.45188e-27	9.36542e-26			ENSG00000154165	16.4019	-1.18786	0.199835	-5.9442	2.77803e-09	8.70239e-09
ENSG00000213216	2.86903	2.06398	0.176279	11.7086	1.15164e-31	1.48372e-30			ENSG00000256084	4.78031	-1.10991	0.187633	-5.9153	3.31271e-09	1.03209e-08
ENSG00000237162	0.894412	2.84256	0.355934	7.98618	1.39182e-15	6.79829e-15			ENSG00000240665	5.24195	-1.11748	0.190433	-5.86811	4.40791e-09	1.35974e-08
ENSG00000231172	1.87212	3.32932	0.323197	10.3012	6.95809e-25	6.17019e-24			ENSG00000270550	1255.46	-1.13672	0.194081	-5.85695	4.71445e-09	1.45114e-08
ENSG00000237293	0.249285	1.01042	0.445384	2.26865	0.0232899	0.0361445			ENSG00000267456	4.15262	-1.03033	0.176257	-5.84563	5.0466e-09	1.5498e-08
ENSG00000250497	0.471594	1.08704	0.328451	3.30959	0.000934315	0.00176035			ENSG00000100473	221.566	-1.08039	0.184973	-5.84078	5.19559e-09	1.59373e-08
ENSG00000262516	1.90624	2.72997	0.314113	8.69104	3.59137e-18	2.08182e-17			ENSG00000278771	73.5185	-1.23786	0.21347	-5.79873	6.68192e-09	2.03383e-08
ENSG00000234718	3.33076	2.21298	0.206186	10.7329	7.13044e-27	7.1389e-26			ENSG00000226080	42.4893	-1.42993	0.247368	-5.78058	7.44436e-09	2.25847e-08
ENSG00000270314	1.69671	2.1696	0.293627	7.38898	1.47964e-13	6.31316e-13			ENSG00000276775	109.38	-1.3248	0.229816	-5.76461	8.18455e-09	2.47383e-08
ENSG00000242951	12.4726	1.20841	0.0935981	12.9106	3.92189e-38	7.22321e-37			ENSG00000082556	42.3625	-1.61259	0.280495	-5.74909	8.97241e-09	2.70482e-08
ENSG00000273791	2.71608	2.0401	0.185953	10.9711	5.26497e-28	5.58382e-27			ENSG00000111262	37.0835	-1.00125	0.174889	-5.72505	1.03404e-08	3.10069e-08
ENSG00000274800	0.364125	1.02648	0.287351	3.57222	0.000353963	0.000699391			ENSG00000258611	2.99506	-1.48354	0.259426	-5.71853	1.07448e-08	3.21696e-08
ENSG00000256969	2.27386	1.51822	0.318819	4.76203	1.91653e-06	4.73542e-06			ENSG00000265804	1.04318	-1.59433	0.279531	-5.70361	1.17297e-08	3.50008e-08
ENSG00000242329	0.566381	2.5172	0.406551	6.19159	5.95604e-10	1.96615e-09			ENSG00000265574	5.04227	-1.0535	0.185701	-5.67309	1.40241e-08	4.15942e-08
ENSG00000260488	1.14988	1.46772	0.218178	6.72715	1.73013e-11	6.40241e-11			ENSG00000213886	619.65	-1.00026	0.176827	-5.65675	1.54266e-08	4.56105e-08
ENSG00000261216	4.95863	1.2855	0.126553	10.1578	3.06028e-24	2.60384e-23			ENSG00000147724	118.58	-1.12973	0.19999	-5.64893	1.6145e-08	4.76584e-08
ENSG00000261560	23.9736	1.19639	0.0990573	12.0778	1.38392e-33	1.97263e-32			ENSG00000211965	685.908	-1.12747	0.200245	-5.63047	1.79722e-08	5.28767e-08
ENSG00000263033	11.285	1.0044	0.111373	9.01835	1.90946e-19	1.19374e-18			ENSG00000278884	0.68885	-1.2589	0.224214	-5.61474	1.96855e-08	5.77551e-08
ENSG00000260071	0.403513	1.32703	0.465786	2.84901	0.00438555	0.00758905			ENSG00000254717	13.7959	-1.17439	0.211725	-5.54676	2.91017e-08	8.43369e-08
ENSG00000260764	0.451701	2.75808	0.622722	4.42908	9.46348e-06	2.19445e-05			ENSG00000182111	8.02353	-2.23444	0.404198	-5.52807	3.23771e-08	9.3443e-08
ENSG00000279357	8.52053	1.45247	0.103934	13.9749	2.21783e-44	5.59482e-43			ENSG00000227188	2.03295	-1.10291	0.199764	-5.5211	3.36889e-08	9.70926e-08
ENSG00000226230	0.921613	2.54827	0.346909	7.34564	2.04773e-13	8.66707e-13			ENSG00000144290	57.2686	-1.15867	0.21024	-5.51117	3.56448e-08	1.02509e-07
ENSG00000270196	1.10811	2.28739	0.285386	8.01509	1.10054e-15	5.40684e-15			ENSG00000277987	1.86162	-1.40559	0.255065	-5.51072	3.57378e-08	1.02764e-07
ENSG00000271656	0.228162	1.46871	0.580633	2.5295	0.0114226	0.0186305			ENSG00000124260	8.56961	-2.56238	0.465251	-5.50752	3.63928e-08	1.04572e-07
ENSG00000230799	4.21081	1.21369	0.139211	8.71834	2.82304e-18	1.64636e-17			ENSG00000227018	3.56837	-1.10662	0.201371	-5.49543	3.89758e-08	1.11774e-07
ENSG00000235579	3.28393	1.11675	0.145972	7.65047	2.00244e-14	9.05114e-14			ENSG00000271021	0.999688	-1.55794	0.284235	-5.48117	4.2253e-08	1.20769e-07
ENSG00000267980	31.8055	1.14651	0.0731071	15.6826	1.98832e-55	8.74332e-54			ENSG00000242953	6.04542	-1.00971	0.186622	-5.41045	6.28658e-08	1.77201e-07
ENSG00000257715	0.846834	1.73496	0.269942	6.42717	1.30004e-10	4.51073e-10			ENSG00000211947	1371.42	-1.09812	0.203609	-5.39329	6.91787e-08	1.94346e-07
ENSG00000224946	0.529264	2.82706	0.640984	4.41051	1.03129e-05	2.38201e-05			ENSG00000118113	25.8556	-1.20364	0.223954	-5.37449	7.67984e-08	2.15062e-07
ENSG00000234818	3.38442	1.48383	0.157521	9.41992	4.51435e-21	3.14605e-20			ENSG00000138650	175.877	-1.22602	0.228302	-5.37018	7.86581e-08	2.20103e-07
ENSG00000228770	0.262618	2.11437	0.83656	2.52746	0.0114891	0.018732			ENSG00000126010	714.906	-1.12326	0.209367	-5.36503	8.09375e-08	2.26284e-07
ENSG00000229679	0.367208	2.94366	0.957565	3.07411	0.00211134	0.00380827			ENSG00000266306	1.62366	-1.32864	0.248013	-5.35714	8.45494e-08	2.3597e-07
ENSG00000259926	1.65631	1.96812	0.229028	8.59339	8.44433e-18	4.76909e-17			ENSG00000211945	2767.26	-1.13824	0.212601	-5.3539	8.60802e-08	2.40061e-07
ENSG00000279344	14.079	1.01058	0.106469	9.49175	2.27195e-21	1.61228e-20			ENSG00000171557	92.1039	-1.83357	0.343661	-5.33541	9.53284e-08	2.64947e-07
ENSG00000261049	3.46393	1.34433	0.175401	7.66432	1.79777e-14	8.1513e-14			ENSG00000277975	0.775121	-1.13174	0.212695	-5.32096	1.0322e-07	2.86185e-07
ENSG00000235728	0.320593	1.79195	0.764435	2.34415	0.0190706	0.0300393			ENSG00000211941	1025.18	-1.05787	0.198902	-5.31857	1.04587e-07	2.89858e-07
ENSG00000250098	0.553227	1.9993	0.342309	5.84062	5.20068e-09	1.59519e-08			ENSG00000198049	1.17047	-1.35092	0.254573	-5.3066	1.11687e-07	3.087e-07
ENSG00000250371	1.9457	1.13057	0.200025	5.65213	1.58468e-08	4.68182e-08			ENSG00000133488	23.584	-1.32818	0.250879	-5.29412	1.19592e-07	3.29886e-07
ENSG00000258566	0.265792	1.11307	0.45253	2.45965	0.0139071	0.0223898			ENSG00000168412	1.5218	-1.46654	0.27728	-5.28901	1.22977e-07	3.38778e-07
ENSG00000273090	1.47142	1.66602	0.216976	7.67838	1.61109e-14	7.33041e-14			ENSG00000156096	65.9322	-1.60943	0.305037	-5.27618	1.31907e-07	3.62506e-07
ENSG00000279220	1.0592	1.71824	0.291431	5.89588	3.72685e-09	1.15654e-08			ENSG00000250050	1.21231	-1.07114	0.20527	-5.21822	1.80655e-07	4.90672e-07
ENSG00000224646	5.13183	1.16668	0.0968921	12.041	2.16361e-33	3.04787e-32			ENSG00000263711	5.22341	-1.59462	0.305958	-5.2119	1.86912e-07	5.07022e-07
ENSG00000223739	0.377486	1.3905	0.340513	4.08355	4.43524e-05	9.6293e-05			ENSG00000239941	1.36398	-1.05373	0.202303	-5.20866	1.90207e-07	5.15771e-07
ENSG00000235725	0.883798	1.55114	0.233445	6.64455	3.04137e-11	1.10448e-10			ENSG00000274099	1.09636	-1.05131	0.201847	-5.20846	1.90419e-07	5.16317e-07
ENSG00000281920	5.31512	1.47135	0.120254	12.2353	2.01251e-34	3.0236e-33			ENSG00000226519	0.854118	-1.38506	0.266433	-5.19853	2.00871e-07	5.43249e-07
ENSG00000223604	0.549165	2.41322	0.490417	4.92074	8.62156e-07	2.2003e-06			ENSG00000275496	0.913137	-1.17112	0.226596	-5.16833	2.3619e-07	6.34381e-07
ENSG00000263499	4.23059	1.93902	0.197851	9.80043	1.12112e-22	8.671e-22			ENSG00000271443	1.24629	-1.5731	0.304432	-5.16732	2.37476e-07	6.37535e-07
ENSG00000266100	2.1163	3.78955	0.346996	10.921	9.14465e-28	9.576e-27			ENSG00000134762	1742.78	-1.04066	0.201465	-5.16545	2.39856e-07	6.43651e-07
ENSG00000280028	1.90393	1.96703	0.239245	8.22183	2.00429e-16	1.034e-15			ENSG00000260838	7.26586	-1.06928	0.210368	-5.08293	3.71659e-07	9.81413e-07
ENSG00000227187	0.332104	1.4251	0.416807	3.41908	0.000628327	0.00120705			ENSG00000278902	2.794	-1.02522	0.202026	-5.0747	3.88115e-07	1.02329e-06
ENSG00000264421	1.25735	3.61314	0.389459	9.27733	1.73782e-20	1.16469e-19			ENSG00000161896	42.8165	-1.17611	0.23201	-5.06922	3.99458e-07	1.05124e-06
ENSG00000266473	7.22301	1.79639	0.119594	15.0208	5.36765e-51	1.90008e-49			ENSG00000223703	0.853394	-1.02748	0.202706	-5.06884	4.00257e-07	1.05329e-06
ENSG00000256237	0.536593	1.81595	0.329501	5.51122	3.56353e-08	1.02487e-07			ENSG00000202538	68.6967	-1.04226	0.206034	-5.05869	4.22136e-07	1.10826e-06
ENSG00000274551	0.578611	1.77071	0.314827	5.62439	1.86166e-08	5.47393e-08			ENSG00000253957	4.92742	-1.11249	0.220102	-5.05444	4.31658e-07	1.13202e-06
ENSG00000277705	0.422915	1.70575	0.433423	3.93552	8.30175e-05	0.000175463			ENSG00000104321	307.37	-1.08104	0.215953	-5.00589	5.56034e-07	1.44629e-06
ENSG00000261393	0.974907	1.00055	0.196999	5.07897	3.79493e-07	1.00144e-06			ENSG00000181617	2027.12	-1.4032	0.280623	-5.00029	5.72454e-07	1.48715e-06
ENSG00000260012	3.22501	1.77772	0.183776	9.67329	3.91594e-22	2.92386e-21			ENSG00000198153	5.9015	-1.05103	0.210408	-4.9952	5.87761e-07	1.52551e-06
ENSG00000260744	3.36912	2.88541	0.231698	12.4534	1.34086e-35	2.14873e-34			ENSG00000238266	27.5735	-1.2727	0.258241	-4.92833	8.29345e-07	2.12051e-06
ENSG00000279509	1.42373	1.0832	0.23063	4.69669	2.64407e-06	6.45545e-06			ENSG00000268100	9.55048	-1.1147	0.226447	-4.92257	8.54144e-07	2.18067e-06
ENSG00000260194	4.59936	2.80644	0.243855	11.5087	1.19325e-30	1.45363e-29			ENSG00000254626	7.81733	-1.92626	0.397621	-4.84445	1.26963e-06	3.19195e-06
ENSG00000261630	2.58042	2.335	0.22347	10.4488	1.48367e-25	1.36944e-24			ENSG00000185915	15.2692	-1.1241	0.232546	-4.83387	1.33904e-06	3.35715e-06
ENSG00000280392	5.67773	1.17511	0.173612	6.76861	1.30024e-11	4.85436e-11			ENSG00000157765	2703.55	-1.07925	0.224044	-4.81712	1.45648e-06	3.63908e-06
ENSG00000255871	0.705825	2.41308	0.464615	5.19372	2.0613e-07	5.56846e-07			ENSG00000251039	81.0138	-1.12183	0.235317	-4.76734	1.86677e-06	4.61817e-06
ENSG00000261369	3.28105	3.21457	0.266948	12.0419	2.13876e-33	3.01639e-32			ENSG00000268089	69.6397	-1.09468	0.231354	-4.73161	2.22746e-06	5.47136e-06
ENSG00000242405	2.91226	1.16419	0.156234	7.45158	9.22259e-14	3.99272e-13			ENSG00000072041	144.474	-1.36918	0.289636	-4.72724	2.27594e-06	5.58758e-06
ENSG00000257579	0.41246	1.95845	0.485326	4.03534	5.45242e-05	0.000117365			ENSG00000271615	22.7941	-1.31086	0.277313	-4.72701	2.27855e-06	5.5937e-06
ENSG00000279360	0.835592	1.04116	0.222012	4.68966	2.73665e-06	6.67234e-06			ENSG00000251056	1.70086	-1.40335	0.296884	-4.72693	2.27941e-06	5.59553e-06
ENSG00000274328	0.992103	2.71005	0.416432	6.50778	7.62713e-11	2.69239e-10			ENSG00000259341	2.17013	-1.11963	0.238391	-4.69659	2.64539e-06	6.45801e-06
ENSG00000256450	0.722978	1.13487	0.30155	3.76345	0.000167583	0.000343104			ENSG00000260289	5.63498	-1.48729	0.320314	-4.64321	3.43035e-06	8.29266e-06
ENSG00000236295	0.887976	2.04177	0.263188	7.75783	8.63941e-15	4.00208e-14			ENSG00000257426	0.820222	-1.1104	0.239949	-4.62766	3.69817e-06	8.91544e-06
ENSG00000263279	0.620729	1.99489	0.318968	6.25422	3.99512e-10	1.33532e-09			ENSG00000152192	23.9202	-1.53987	0.33454	-4.60294	4.16563e-06	9.98884e-06
ENSG00000260723	1.65446	3.74383	0.348562	10.7408	6.54915e-27	6.56923e-26			ENSG00000213401	31.9122	-2.07578	0.45102	-4.60242	4.17613e-06	1.0011e-05
ENSG00000261394	2.09147	2.7054	0.260214	10.3968	2.56298e-25	2.33076e-24			ENSG00000171195	31.2299	-1.56353	0.342325	-4.56737	4.93873e-06	1.17466e-05
ENSG00000278979	4.00735	2.52415	0.173752	14.5274	8.13017e-48	2.45986e-46			ENSG00000214429	6.03572	-1.54344	0.339989	-4.53967	5.63425e-06	1.33389e-05
ENSG00000259866	0.995038	3.21121	0.477858	6.72	1.81726e-11	6.71347e-11			ENSG00000197254	1.4942	-1.27551	0.281523	-4.53075	5.87735e-06	1.38878e-05
ENSG00000262038	1.03385	2.96524	0.383807	7.72587	1.11096e-14	5.10797e-14			ENSG00000251273	1.6008	-1.07163	0.237269	-4.51651	6.2867e-06	1.481e-05
ENSG00000175604	4.36348	2.81469	0.184447	15.2602	1.40814e-52	5.42366e-51			ENSG00000111783	4.13136	-1.02317	0.227092	-4.50552	6.62095e-06	1.55753e-05
ENSG00000261293	1.72435	3.54718	0.347287	10.214	1.71722e-24	1.48419e-23			ENSG00000248103	2.30105	-1.03018	0.229499	-4.48884	7.16127e-06	1.67949e-05
ENSG00000260029	0.810826	3.48703	0.509707	6.84124	7.85113e-12	2.97e-11			ENSG00000171564	146.246	-1.57188	0.354831	-4.42993	9.42634e-06	2.18615e-05
ENSG00000278909	3.38071	3.31667	0.214189	15.4848	4.39286e-54	1.80776e-52			ENSG00000204933	2.43224	-1.52433	0.346857	-4.3947	1.10924e-05	2.5548e-05
ENSG00000279249	0.428287	1.08058	0.367477	2.94053	0.00327652	0.00576831			ENSG00000244528	0.424483	-1.01702	0.233173	-4.36167	1.29072e-05	2.95342e-05
ENSG00000203648	0.491514	1.91824	0.337768	5.67917	1.35348e-08	4.02075e-08			ENSG00000261866	0.444534	-1.25613	0.288817	-4.34922	1.3662e-05	3.11974e-05
ENSG00000271370	1.07328	2.36144	0.281121	8.40008	4.46192e-17	2.40261e-16			ENSG00000204603	1.65526	-1.447	0.335698	-4.31043	1.62938e-05	3.69374e-05
ENSG00000272699	3.11432	1.06731	0.143427	7.44148	9.95617e-14	4.29986e-13			ENSG00000263082	6.6026	-1.26568	0.293704	-4.30936	1.63726e-05	3.71036e-05
ENSG00000270857	0.920463	2.37872	0.276191	8.61261	7.1418e-18	4.0568e-17			ENSG00000130612	91.9543	-1.00485	0.234311	-4.28852	1.79864e-05	4.05965e-05
ENSG00000263096	1.54399	1.30952	0.249517	5.24824	1.53555e-07	4.19673e-07			ENSG00000102794	3.88873	-1.00335	0.234331	-4.28177	1.85411e-05	4.1813e-05
ENSG00000256339	0.294903	1.25056	0.545263	2.29349	0.0218197	0.0340387			ENSG00000280217	15.0691	-1.11159	0.260197	-4.27211	1.93636e-05	4.357e-05
ENSG00000279190	0.685822	2.47749	0.355505	6.96892	3.19385e-12	1.24109e-11			ENSG00000225107	8.16437	-1.07575	0.252311	-4.26358	2.01178e-05	4.51782e-05
ENSG00000273139	8.65924	1.32942	0.117105	11.3523	7.22078e-30	8.46006e-29			ENSG00000268861	2.52891	-1.04436	0.244952	-4.26354	2.01212e-05	4.51837e-05
ENSG00000237041	0.856715	3.64397	0.474733	7.67582	1.64365e-14	7.47432e-14			ENSG00000114487	1.21024	-1.03871	0.244319	-4.25145	2.12391e-05	4.75719e-05
ENSG00000279482	0.922981	1.62125	0.280834	5.77299	7.78759e-09	2.35888e-08			ENSG00000223523	4.19321	-1.09028	0.257288	-4.23758	2.25939e-05	5.04959e-05
ENSG00000273035	6.02072	1.49222	0.126173	11.8268	2.83838e-32	3.77095e-31			ENSG00000205628	8.54162	-1.7338	0.409209	-4.23696	2.26566e-05	5.06291e-05
ENSG00000270178	3.90972	1.53659	0.180404	8.5175	1.63031e-17	9.03979e-17			ENSG00000265009	1.07522	-1.14627	0.273609	-4.18945	2.79635e-05	6.19527e-05
ENSG00000256011	1.36132	1.29208	0.22109	5.84416	5.09138e-09	1.56276e-08			ENSG00000267327	2.25835	-1.30939	0.317515	-4.12387	3.72555e-05	8.15179e-05
ENSG00000233565	0.788501	1.04592	0.19045	5.49186	3.97724e-08	1.13977e-07			ENSG00000226577	1.32121	-1.03018	0.250275	-4.11618	3.8521e-05	8.41797e-05
ENSG00000260616	0.92994	1.02888	0.257817	3.99072	6.58719e-05	0.000140528			ENSG00000236318	19.0385	-1.00711	0.246708	-4.08222	4.46084e-05	9.68096e-05
ENSG00000236003	1.8146	3.25002	0.299	10.8696	1.6086e-27	1.66598e-26			ENSG00000198930	25.6244	-1.28558	0.316602	-4.06055	4.89571e-05	0.000105875
ENSG00000229087	1.00982	3.73977	0.532059	7.02886	2.08229e-12	8.19746e-12			ENSG00000225867	2.00121	-1.04316	0.258295	-4.03862	5.37665e-05	0.000115797
ENSG00000255105	0.263174	1.25965	0.493152	2.55429	0.0106406	0.017433			ENSG00000231811	0.883714	-1.1697	0.290272	-4.02967	5.58553e-05	0.000120112
ENSG00000267610	2.10702	2.30598	0.24597	9.37503	6.9153e-21	4.75249e-20			ENSG00000276213	0.933687	-1.66788	0.416369	-4.00578	6.18121e-05	0.000132309
ENSG00000226205	4.59069	2.57317	0.205045	12.5493	4.01141e-36	6.62013e-35			ENSG00000215397	1.03623	-1.64662	0.413903	-3.97827	6.94195e-05	0.000147761
ENSG00000242795	1.36471	3.31812	0.352101	9.42379	4.35103e-21	3.03531e-20			ENSG00000260026	1.42769	-1.46252	0.372901	-3.922	8.78168e-05	0.000185176
ENSG00000224891	3.27635	1.87873	0.183091	10.2611	1.05466e-24	9.25003e-24			ENSG00000133863	14.5651	-1.31013	0.335247	-3.90795	9.30829e-05	0.000195834
ENSG00000261291	2.59893	1.88727	0.192447	9.80675	1.05308e-22	8.16052e-22			ENSG00000234068	5.79067	-1.44891	0.370955	-3.90589	9.38792e-05	0.000197466
ENSG00000231384	0.922927	2.65183	0.3487	7.6049	2.85127e-14	1.27644e-13			ENSG00000248846	2.77913	-1.10394	0.284254	-3.88364	0.000102903	0.000215437
ENSG00000265094	1.38938	1.09171	0.182896	5.96902	2.38677e-09	7.51e-09			ENSG00000273706	26.341	-1.33856	0.345358	-3.87586	0.000106249	0.000222067
ENSG00000270953	30.1801	1.12464	0.0870965	12.9126	3.82234e-38	7.04256e-37			ENSG00000244264	0.490735	-1.40877	0.363531	-3.87525	0.000106517	0.000222588
ENSG00000259268	0.416672	1.14524	0.286105	4.00285	6.25832e-05	0.000133832			ENSG00000226695	1.92809	-1.20735	0.316889	-3.81001	0.00013896	0.000286845
ENSG00000228157	4.56675	1.3323	0.167475	7.95525	1.78764e-15	8.66914e-15			ENSG00000196350	18.0074	-1.13411	0.302824	-3.74511	0.000180314	0.000367917
ENSG00000270321	0.855814	1.56568	0.443219	3.53253	0.000411608	0.000806961			ENSG00000221867	166.58	-2.14571	0.579749	-3.7011	0.000214669	0.000434294
ENSG00000258510	1.57519	1.93403	0.266117	7.2676	3.65943e-13	1.52116e-12			ENSG00000279998	1.5441	-1.33004	0.372929	-3.56646	0.000361839	0.000714132
ENSG00000226747	9.6535	1.31057	0.142138	9.22041	2.95963e-20	1.95414e-19			ENSG00000155495	14.988	-1.08776	0.305534	-3.56019	0.000370587	0.000730678
ENSG00000233762	217.456	2.24117	0.0855345	26.2019	2.52906e-151	1.52082e-147			ENSG00000197172	124.598	-2.1031	0.591015	-3.55846	0.00037304	0.000735123
ENSG00000267140	1.20893	1.35946	0.170844	7.95733	1.75796e-15	8.52868e-15			ENSG00000221844	0.996351	-1.42573	0.401436	-3.55157	0.000382937	0.000753639
ENSG00000257042	5.61961	1.07487	0.207698	5.17517	2.27703e-07	6.12611e-07			ENSG00000275312	1.04755	-1.03019	0.297376	-3.46427	0.00053168	0.0010299
ENSG00000258578	1.22417	4.20721	0.639998	6.57379	4.90496e-11	1.75372e-10			ENSG00000126890	6.50997	-1.97655	0.573709	-3.44521	0.000570615	0.00110137
ENSG00000239246	27.6633	1.02167	0.0871182	11.7274	9.22887e-32	1.19669e-30			ENSG00000011677	67.1615	-1.04686	0.313686	-3.33729	0.000845987	0.0016016
ENSG00000264546	6.4263	2.89847	0.164329	17.6382	1.25304e-69	1.04835e-67			ENSG00000251629	0.96807	-1.52144	0.468072	-3.25045	0.00115223	0.00214863
ENSG00000242583	1.50321	1.35584	0.171873	7.88859	3.05622e-15	1.46105e-14			ENSG00000214754	1.18801	-1.11191	0.35429	-3.13841	0.0016987	0.0031033
ENSG00000258637	0.541255	2.5303	0.446835	5.66272	1.48995e-08	4.41088e-08			ENSG00000154975	6.3616	-1.00008	0.321016	-3.11536	0.00183718	0.00334284
ENSG00000259106	0.292363	1.1315	0.392568	2.88231	0.00394775	0.00687298			ENSG00000275038	1.04968	-1.36947	0.441522	-3.10171	0.00192405	0.00349074
ENSG00000218672	1.35808	1.08452	0.42964	2.52426	0.0115943	0.0188951			ENSG00000264464	1.02524	-1.33052	0.431445	-3.08388	0.0020432	0.00369395
ENSG00000260426	1.17261	1.12451	0.441508	2.54698	0.0108659	0.0177738			ENSG00000214415	5.56691	-1.70557	0.553456	-3.08167	0.00205841	0.00371936
ENSG00000224553	2.26365	1.64595	0.138764	11.8615	1.87548e-32	2.51249e-31			ENSG00000164458	1.43644	-1.31801	0.429658	-3.06757	0.00215804	0.00388681
ENSG00000223754	1.20288	1.26912	0.190271	6.67006	2.55699e-11	9.33656e-11			ENSG00000147381	61.6697	-1.56409	0.51278	-3.05021	0.0022868	0.00410596
ENSG00000276087	1.53297	1.05027	0.166978	6.28987	3.17724e-10	1.07186e-09			ENSG00000258927	1.9735	-1.09105	0.361678	-3.01664	0.00255593	0.00456041
ENSG00000237217	1.77891	1.70845	0.197965	8.63006	6.13224e-18	3.50152e-17			ENSG00000280061	0.692888	-1.01035	0.349323	-2.89231	0.00382422	0.00667363
ENSG00000173862	4.02126	2.2776	0.168059	13.5524	7.66494e-42	1.6845e-40			ENSG00000233936	1.75776	-1.13285	0.393939	-2.87571	0.00403116	0.00701237
ENSG00000227481	1.26277	2.74313	0.316328	8.67182	4.25279e-18	2.45369e-17			ENSG00000223669	1.94788	-1.12328	0.391587	-2.86854	0.00412377	0.00716413
ENSG00000233219	0.750224	2.5476	0.330576	7.70655	1.29261e-14	5.91945e-14			ENSG00000253898	3.77662	-1.90638	0.664928	-2.86705	0.00414322	0.00719507
ENSG00000236494	4.17769	2.43866	0.175611	13.8867	7.62371e-44	1.86643e-42			ENSG00000278804	2.26193	-1.70206	0.595189	-2.8597	0.00424048	0.00735362
ENSG00000233483	50.6594	1.53899	0.0930733	16.5352	2.04562e-61	1.20157e-59			ENSG00000197416	0.526869	-1.54444	0.541927	-2.84991	0.00437318	0.00756901
ENSG00000256658	0.667763	1.04778	0.237945	4.40348	1.0653e-05	2.4582e-05			ENSG00000198183	7.12004	-1.27565	0.451972	-2.82242	0.00476625	0.00820769
ENSG00000271596	0.962872	1.25506	0.195253	6.42787	1.29407e-10	4.49064e-10			ENSG00000276031	0.515104	-2.05082	0.747623	-2.74312	0.00608593	0.0103363
ENSG00000274797	1.35238	1.50195	0.183922	8.16624	3.18147e-16	1.61748e-15			ENSG00000233533	8.28188	-1.15591	0.428363	-2.69843	0.00696675	0.0117316
ENSG00000257958	0.39359	1.36632	0.317237	4.30693	1.65533e-05	3.75009e-05			ENSG00000267134	4.92749	-1.04541	0.388013	-2.69426	0.00705446	0.0118723
ENSG00000258204	0.855192	1.65132	0.248721	6.63927	3.15243e-11	1.14369e-10			ENSG00000105550	3.20126	-1.19926	0.448472	-2.67409	0.00749313	0.0125547
ENSG00000161103	2.8657	1.29527	0.197939	6.54375	5.99931e-11	2.13074e-10			ENSG00000109208	1.11421	-1.77967	0.680784	-2.61414	0.00894517	0.0148219
ENSG00000257256	2.48375	1.43245	0.175537	8.1604	3.33907e-16	1.69533e-15			ENSG00000255298	3.43072	-1.00812	0.394883	-2.55295	0.0106814	0.0174928
ENSG00000257531	3.44768	2.04897	0.159776	12.824	1.2037e-37	2.16311e-36			ENSG00000272311	0.481411	-1.10534	0.435809	-2.53629	0.0112034	0.0182941
ENSG00000278842	3.75195	1.67911	0.16034	10.4721	1.15987e-25	1.08031e-24			ENSG00000206931	0.859529	-1.16222	0.4626	-2.51237	0.0119922	0.0194981
ENSG00000258177	2.48215	1.3321	0.145946	9.12732	7.02184e-20	4.52027e-19			ENSG00000210741	0.528944	-1.36979	0.549296	-2.49371	0.0126415	0.0204886
ENSG00000231098	0.747394	1.04772	0.289217	3.62261	0.000291647	0.000581301			ENSG00000257837	0.643567	-1.07986	0.445932	-2.42158	0.0154533	0.0247112
ENSG00000223890	0.776742	1.86344	0.276006	6.75145	1.46375e-11	5.44429e-11			ENSG00000227687	0.824416	-1.53588	0.643707	-2.38599	0.0170334	0.0270464
ENSG00000251175	8.24226	1.80792	0.134182	13.4736	2.2363e-41	4.78566e-40			ENSG00000255193	0.752544	-1.11339	0.474618	-2.34586	0.0189834	0.0299127
ENSG00000257022	0.633167	1.16956	0.288226	4.05778	4.95424e-05	0.000107078			ENSG00000150361	20.9709	-1.35199	0.57939	-2.33348	0.0196231	0.0308388
ENSG00000275567	0.7997	1.14975	0.282962	4.06327	4.83896e-05	0.000104708			ENSG00000263905	0.563242	-1.36157	0.59852	-2.27489	0.0229123	0.0355999
ENSG00000224545	0.817168	1.77882	0.260685	6.82363	8.87711e-12	3.34653e-11			ENSG00000275216	17.7188	-1.04897	0.472887	-2.21822	0.0265401	0.0407626
ENSG00000273489	8.29968	1.27543	0.11865	10.7495	5.95646e-27	5.98595e-26			ENSG00000253877	1.17237	-1.49988	0.67851	-2.21054	0.0270674	0.0415009
ENSG00000179342	1.18832	1.10243	0.166869	6.60658	3.93307e-11	1.41602e-10			ENSG00000046774	26.9532	-1.03241	0.469108	-2.20079	0.0277511	0.0424761
ENSG00000234500	31.0533	1.02785	0.0864387	11.8911	1.31679e-32	1.7794e-31			ENSG00000134365	3.80492	-1.00505	0.458708	-2.19105	0.0284481	0.0434516
ENSG00000236928	1.53195	1.54959	0.213972	7.24201	4.42078e-13	1.82864e-12			ENSG00000231442	0.478924	-1.61712	0.749166	-2.15857	0.0308838	0.0468344
ENSG00000237310	93.5503	1.13015	0.0741037	15.2509	1.62355e-52	6.2284e-51
ENSG00000279785	2.39188	2.35332	0.190321	12.365	4.04178e-35	6.30883e-34
ENSG00000229321	3.43271	1.11512	0.178601	6.24366	4.2744e-10	1.4257e-09
ENSG00000260171	1.74613	2.20605	0.279645	7.88875	3.0523e-15	1.45932e-14
ENSG00000223642	2.91223	1.62839	0.215812	7.5454	4.50885e-14	1.98943e-13
ENSG00000270893	2.5796	3.86529	0.405794	9.52525	1.64646e-21	1.17884e-20
ENSG00000235937	3.10186	2.33457	0.203137	11.4926	1.43733e-30	1.74434e-29
ENSG00000241187	1.92931	2.15757	0.229473	9.40231	5.33805e-21	3.69972e-20
ENSG00000268051	1.88399	2.12297	0.272124	7.80149	6.11796e-15	2.86245e-14
ENSG00000269814	7.80825	1.39329	0.131644	10.5838	3.54288e-26	3.3864e-25
ENSG00000248482	0.395476	2.90214	0.947446	3.06312	0.00219043	0.00394176
ENSG00000248753	0.435403	2.67666	0.635781	4.21004	2.55331e-05	5.68168e-05
ENSG00000254295	0.305344	1.14083	0.28709	3.97378	7.07404e-05	0.000150467
ENSG00000254328	0.876886	1.47829	0.243116	6.08061	1.19724e-09	3.8541e-09
ENSG00000232324	7.91388	1.25091	0.135191	9.2529	2.18479e-20	1.45391e-19
ENSG00000248514	2.23693	1.00426	0.193542	5.18887	2.11576e-07	5.70948e-07
ENSG00000250222	45.8199	1.33492	0.0901744	14.8038	1.38511e-49	4.54836e-48
ENSG00000250900	4.34076	1.19047	0.12179	9.77475	1.44514e-22	1.10932e-21
ENSG00000249476	24.312	1.13981	0.111715	10.2029	1.92532e-24	1.65721e-23
ENSG00000267557	0.772012	2.53872	0.362913	6.9954	2.64504e-12	1.03342e-11
ENSG00000250258	3.3449	1.12247	0.236643	4.7433	2.1026e-06	5.17603e-06
ENSG00000279985	2.2329	2.57117	0.309513	8.30713	9.80418e-17	5.15577e-16
ENSG00000266910	48.3993	1.16858	0.0732396	15.9556	2.60426e-57	1.24908e-55
ENSG00000267611	0.773623	2.53045	0.422737	5.98588	2.15226e-09	6.79432e-09
ENSG00000249175	1.02478	2.82148	0.35875	7.86475	3.69824e-15	1.75888e-14
ENSG00000266922	5.23354	1.23278	0.137968	8.93523	4.0635e-19	2.4934e-18
ENSG00000267089	4.23911	1.28959	0.104803	12.3049	8.52444e-35	1.30642e-33
ENSG00000270544	0.285993	1.02465	0.360997	2.8384	0.00453404	0.00783108
ENSG00000229855	0.266044	1.32737	0.565157	2.34867	0.0188406	0.0297004
ENSG00000250955	0.979744	3.82348	0.830268	4.60511	4.12243e-06	9.88967e-06
ENSG00000251409	1.27859	1.6876	0.189928	8.88546	6.36544e-19	3.86108e-18
ENSG00000271737	30.0215	1.76889	0.0820228	21.5658	3.75987e-103	1.70638e-100
ENSG00000248367	42.9581	1.57018	0.0877546	17.8929	1.3404e-71	1.23767e-69
ENSG00000275719	17.3901	1.14417	0.0932793	12.266	1.37822e-34	2.09089e-33
ENSG00000253978	21.9065	1.15868	0.100642	11.5129	1.13646e-30	1.38514e-29
ENSG00000248831	0.640917	3.65429	1.08663	3.36295	0.000771157	0.00146667
ENSG00000250006	0.514509	2.9973	0.873351	3.43195	0.000599261	0.00115356
ENSG00000267375	3.18725	2.57941	0.244941	10.5308	6.2334e-26	5.88212e-25
ENSG00000245688	0.59908	2.05615	0.362178	5.67718	1.36935e-08	4.06537e-08
ENSG00000249526	2.39242	1.02245	0.178172	5.73857	9.54798e-09	2.8715e-08
ENSG00000250692	0.598565	1.36439	0.322731	4.22764	2.36156e-05	5.27059e-05
ENSG00000251405	7.89844	1.28052	0.13765	9.3027	1.36929e-20	9.25175e-20
ENSG00000253155	0.23001	1.4921	0.488129	3.05677	0.00223738	0.00402263
ENSG00000244331	3.31896	1.08184	0.115019	9.40581	5.16305e-21	3.58204e-20
ENSG00000253269	0.688752	2.24783	0.31487	7.13893	9.40609e-13	3.80635e-12
ENSG00000268287	3.08312	1.34248	0.195981	6.85004	7.38296e-12	2.79994e-11
ENSG00000248125	1.49498	2.84184	0.299382	9.49234	2.259e-21	1.60356e-20
ENSG00000270442	0.658552	1.00122	0.251426	3.98216	6.82927e-05	0.000145492
ENSG00000269400	0.981758	1.38171	0.198534	6.95957	3.41322e-12	1.32408e-11
ENSG00000268743	7.63126	1.08563	0.139521	7.78114	7.18764e-15	3.34827e-14
ENSG00000269373	4.67728	1.25119	0.137535	9.09721	9.2682e-20	5.9204e-19
ENSG00000271598	0.2871	1.495	0.560127	2.66904	0.00760686	0.012732
ENSG00000279404	3.87755	1.74384	0.201543	8.6524	5.04254e-18	2.89477e-17
ENSG00000267984	0.464611	1.21329	0.222502	5.45295	4.95408e-08	1.40796e-07
ENSG00000269403	3.93331	1.23689	0.130633	9.46843	2.84068e-21	2.00671e-20
ENSG00000268293	0.711933	2.89587	0.377953	7.66199	1.8307e-14	8.29669e-14
ENSG00000269236	0.885132	1.4488	0.242309	5.97913	2.24332e-09	7.07113e-09
ENSG00000238150	5.897	1.04054	0.0960313	10.8354	2.3396e-27	2.40545e-26
ENSG00000234848	3.43794	1.07113	0.144402	7.41767	1.19201e-13	5.1159e-13
ENSG00000267490	0.421126	1.18685	0.503218	2.35852	0.0183482	0.0289858
ENSG00000267612	5.79963	1.30603	0.128588	10.1567	3.09424e-24	2.63133e-23
ENSG00000268400	1.34759	1.03609	0.170078	6.09186	1.11604e-09	3.60187e-09
ENSG00000141979	0.522304	1.99862	0.378163	5.28507	1.25656e-07	3.45881e-07
ENSG00000279977	3.29492	3.04903	0.225655	13.5119	1.33023e-41	2.88649e-40
ENSG00000246422	3.81461	2.53329	0.257074	9.85429	6.56806e-23	5.15701e-22
ENSG00000273557	4.91349	1.87291	0.151082	12.3967	2.72361e-35	4.30154e-34
ENSG00000254170	2.1961	1.37085	0.138578	9.89228	4.4968e-23	3.56741e-22
ENSG00000267555	0.402616	1.38668	0.277977	4.98848	6.08553e-07	1.57676e-06
ENSG00000251478	0.402555	1.02341	0.276441	3.70208	0.000213837	0.000432701
ENSG00000276214	0.980252	3.90559	0.793031	4.9249	8.44052e-07	2.15628e-06
ENSG00000227836	1.03921	1.93858	0.229706	8.4394	3.18963e-17	1.73697e-16
ENSG00000248288	1.40316	2.2406	0.213885	10.4757	1.11692e-25	1.04111e-24
ENSG00000250383	0.579793	2.60405	0.404183	6.44274	1.17333e-10	4.08286e-10
ENSG00000279638	0.46989	2.79593	0.868439	3.21949	0.00128419	0.00238086
ENSG00000271788	13.8737	1.30082	0.0982629	13.2382	5.28233e-40	1.06997e-38
ENSG00000248758	1.73568	2.02814	0.223254	9.08447	1.04204e-19	6.6326e-19
ENSG00000251054	1.59299	1.89137	0.236102	8.0108	1.13966e-15	5.59333e-15
ENSG00000248105	0.404715	1.98691	0.510224	3.89418	9.85305e-05	0.000206792
ENSG00000249100	0.513826	3.31126	0.976457	3.39109	0.000696142	0.0013301
ENSG00000267373	0.414212	1.18733	0.298629	3.97593	7.01038e-05	0.000149159
ENSG00000279198	67.9817	1.49579	0.0969815	15.4234	1.13936e-53	4.57905e-52
ENSG00000259782	2.9786	1.09268	0.129857	8.41443	3.94809e-17	2.13598e-16
ENSG00000260136	111.127	1.04902	0.0657378	15.9577	2.51864e-57	1.21043e-55
ENSG00000237705	5.44552	1.60253	0.182886	8.76245	1.91045e-18	1.12699e-17
ENSG00000228650	0.799172	1.3304	0.216068	6.15733	7.39824e-10	2.42394e-09
ENSG00000242602	4.03796	3.18619	0.250724	12.708	5.33941e-37	9.25633e-36
ENSG00000274441	2.22809	3.57034	0.327529	10.9008	1.14202e-27	1.19019e-26
ENSG00000251648	0.404421	1.75768	0.462266	3.80231	0.000143352	0.000295545
ENSG00000278999	6.40846	2.53647	0.165384	15.3369	4.33372e-53	1.70328e-51
ENSG00000260973	0.558209	1.19137	0.412577	2.88763	0.0038816	0.00676664
ENSG00000241183	0.273011	1.54538	0.490896	3.14808	0.00164348	0.00300825
ENSG00000271129	0.224972	1.24712	0.508816	2.45102	0.0142451	0.0229026
ENSG00000261113	1.97172	1.99808	0.139514	14.3217	1.60142e-46	4.54778e-45
ENSG00000260807	221.665	1.09987	0.171458	6.4148	1.41009e-10	4.87953e-10
ENSG00000279991	2.14049	3.59776	0.35536	10.1243	4.31166e-24	3.63896e-23
ENSG00000261170	0.696553	1.09344	0.273864	3.99266	6.53368e-05	0.000139436
ENSG00000259999	2.00758	3.70866	0.292433	12.6821	7.43176e-37	1.27914e-35
ENSG00000261783	14.7144	1.14943	0.0958424	11.9929	3.86942e-33	5.38774e-32
ENSG00000260364	0.709348	3.86662	0.903017	4.28188	1.85318e-05	4.17969e-05
ENSG00000261320	0.988195	1.193	0.202746	5.8842	3.99985e-09	1.23791e-08
ENSG00000259914	0.25853	1.10005	0.426471	2.57943	0.00989635	0.0162875
ENSG00000259780	4.67012	1.76546	0.148026	11.9267	8.58757e-33	1.17264e-31
ENSG00000260447	1.91632	1.27506	0.168384	7.57236	3.66516e-14	1.62717e-13
ENSG00000260778	61.2984	1.46087	0.0702152	20.8056	3.84762e-96	1.20979e-93
ENSG00000260060	7.87135	1.34538	0.0992959	13.5492	8.01435e-42	1.75806e-40
ENSG00000263343	1.06439	1.2763	0.162476	7.85531	3.98794e-15	1.89143e-14
ENSG00000273582	0.620708	1.5431	0.277961	5.55151	2.8322e-08	8.21467e-08
ENSG00000277999	12.4743	1.29302	0.1146	11.2828	1.59504e-29	1.83967e-28
ENSG00000279106	2.27595	1.78073	0.192301	9.26012	2.042e-20	1.36172e-19
ENSG00000261278	0.312692	1.16917	0.282605	4.13714	3.51668e-05	7.7116e-05
ENSG00000260593	9.03078	1.60725	0.11424	14.069	5.88709e-45	1.53087e-43
ENSG00000260612	1.06584	1.03275	0.178839	5.77476	7.70642e-09	2.33577e-08
ENSG00000261513	1.53068	1.06905	0.14913	7.16857	7.57848e-13	3.08363e-12
ENSG00000260198	1.00668	1.23928	0.277046	4.47319	7.70622e-06	1.80287e-05
ENSG00000279764	0.420686	1.52711	0.380742	4.01088	6.04922e-05	0.000129616
ENSG00000279142	0.470752	1.52773	0.42291	3.61242	0.000303358	0.000603567
ENSG00000259873	0.270924	1.08337	0.356002	3.04315	0.00234117	0.00419888
ENSG00000257180	0.491998	1.31016	0.399924	3.27602	0.0010528	0.00197247
ENSG00000280000	0.406214	1.40723	0.304569	4.62039	3.83023e-06	9.21995e-06
ENSG00000261410	0.519559	2.42219	0.523838	4.62393	3.76531e-06	9.07005e-06
ENSG00000260479	0.874532	2.45451	0.294799	8.32605	8.35868e-17	4.41735e-16
ENSG00000260511	0.772464	3.2921	0.408576	8.05749	7.78758e-16	3.86391e-15
ENSG00000260694	0.860392	3.9886	0.909481	4.38558	1.1568e-05	2.65924e-05
ENSG00000280274	3.41971	3.20498	0.2019	15.8741	9.57907e-57	4.48269e-55
ENSG00000275927	1.48615	2.09489	0.254311	8.23748	1.75873e-16	9.10833e-16
ENSG00000240861	0.952912	3.70848	0.474348	7.81806	5.36434e-15	2.52309e-14
ENSG00000274478	0.493565	1.41416	0.308543	4.58334	4.57612e-06	1.09225e-05
ENSG00000231876	0.228429	1.12296	0.439086	2.55749	0.0105432	0.0172799
ENSG00000279378	1.52455	1.33958	0.184542	7.25897	3.90057e-13	1.619e-12
ENSG00000273971	1.15829	1.14883	0.187773	6.11818	9.46511e-10	3.07349e-09
ENSG00000280344	2.2949	2.03051	0.234513	8.65841	4.78404e-18	2.74998e-17
ENSG00000228360	2.92595	1.25171	0.112245	11.1516	7.03458e-29	7.83363e-28
ENSG00000273006	1.2342	1.06215	0.218665	4.85743	1.18921e-06	2.99808e-06
ENSG00000233037	0.811506	1.40575	0.278317	5.05088	4.39772e-07	1.15261e-06
ENSG00000257738	0.526689	2.61836	0.499059	5.24659	1.5494e-07	4.2341e-07
ENSG00000278351	0.920539	3.79728	0.44381	8.55609	1.16762e-17	6.5368e-17
ENSG00000259505	1.67701	2.9088	0.303701	9.57785	9.90898e-22	7.20622e-21
ENSG00000259532	2.04578	3.56701	0.279621	12.7566	2.865e-37	5.0523e-36
ENSG00000274297	7.14197	2.32589	0.15064	15.44	8.81085e-54	3.56487e-52
ENSG00000259410	0.814385	1.18668	0.198178	5.98792	2.12535e-09	6.71158e-09
ENSG00000228085	0.336051	1.08375	0.240994	4.49698	6.89244e-06	1.61854e-05
ENSG00000225813	0.358926	1.93793	0.587531	3.29843	0.000972283	0.00182831
ENSG00000235066	5.34746	2.47881	0.200704	12.3506	4.83601e-35	7.51198e-34
ENSG00000272895	1.07271	3.26447	0.448826	7.27335	3.50676e-13	1.45985e-12
ENSG00000224467	0.849483	3.38402	0.520338	6.5035	7.84703e-11	2.76757e-10
ENSG00000271081	0.259465	1.43708	0.527846	2.72254	0.00647825	0.0109581
ENSG00000275476	15.6005	1.42435	0.107832	13.209	7.78882e-40	1.55994e-38
ENSG00000233287	2.00126	1.3171	0.146557	8.98695	2.54192e-19	1.57847e-18
ENSG00000227197	2.73477	2.50081	0.294453	8.49306	2.01263e-17	1.10945e-16
ENSG00000261829	16.0772	1.25018	0.165277	7.56418	3.90309e-14	1.72976e-13
ENSG00000278475	3.02745	1.5732	0.175041	8.98763	2.52622e-19	1.56933e-18
ENSG00000225258	0.569244	1.59641	0.645748	2.47219	0.0134288	0.0216669
ENSG00000223911	1.00705	2.44351	0.349987	6.9817	2.91631e-12	1.13608e-11
ENSG00000232411	4.24004	1.03541	0.156611	6.61132	3.80908e-11	1.37312e-10
ENSG00000232403	1.37858	1.10852	0.179627	6.17126	6.77461e-10	2.2272e-09
ENSG00000256557	2.54175	4.33934	0.411295	10.5504	5.05576e-26	4.7953e-25
ENSG00000231794	7.63647	1.37065	0.132507	10.3439	4.45879e-25	3.99291e-24
ENSG00000259564	0.679388	2.80966	0.386804	7.2638	3.76363e-13	1.56326e-12
ENSG00000259360	0.288413	1.29107	0.420412	3.07097	0.00213362	0.00384528
ENSG00000273958	2.76382	1.16299	0.166315	6.99273	2.69595e-12	1.05263e-11
ENSG00000253961	1.99614	1.60645	0.183966	8.73231	2.49533e-18	1.46126e-17
ENSG00000255060	0.866233	3.00249	0.444579	6.75357	1.44254e-11	5.36875e-11
ENSG00000254205	3.23243	3.17495	0.263993	12.0266	2.57455e-33	3.61196e-32
ENSG00000276934	5.7584	1.05982	0.116657	9.08493	1.03769e-19	6.60581e-19
ENSG00000280205	3.81889	2.86731	0.253699	11.302	1.2827e-29	1.48691e-28
ENSG00000248172	0.197711	1.06652	0.44317	2.40658	0.0161026	0.0256693
ENSG00000259935	10.3827	1.62701	0.133775	12.1623	4.93637e-34	7.22904e-33
ENSG00000258907	0.45323	1.04372	0.238871	4.36938	1.24597e-05	2.85686e-05
ENSG00000257407	0.527078	1.62872	0.363382	4.48211	7.39087e-06	1.7317e-05
ENSG00000274275	1.46794	1.34667	0.163136	8.25487	1.52063e-16	7.90878e-16
ENSG00000253623	0.767191	1.77896	0.268379	6.62854	3.39028e-11	1.22666e-10
ENSG00000253335	0.982152	3.21143	0.513686	6.25173	4.05924e-10	1.356e-09
ENSG00000270255	0.66485	3.25853	0.546154	5.96631	2.42676e-09	7.63184e-09
ENSG00000250031	11.9497	1.47171	0.155888	9.44081	3.69896e-21	2.59283e-20
ENSG00000279598	4.64679	2.5239	0.206832	12.2026	3.00878e-34	4.46877e-33
ENSG00000279166	5.43362	2.24925	0.208991	10.7625	5.17737e-27	5.22483e-26
ENSG00000267919	1.8808	1.00373	0.19075	5.26204	1.42469e-07	3.90327e-07
ENSG00000214369	0.897906	1.04857	0.183153	5.72507	1.03392e-08	3.10054e-08
ENSG00000233953	1.85224	1.29187	0.305698	4.22597	2.37918e-05	5.30818e-05
ENSG00000231138	0.748622	1.8662	0.365151	5.11075	3.20878e-07	8.51621e-07
ENSG00000271779	2.18539	1.91079	0.198876	9.60793	7.40199e-22	5.42982e-21
ENSG00000259369	0.731694	1.12481	0.219403	5.12666	2.94926e-07	7.84953e-07
ENSG00000225000	0.534359	3.21699	0.765162	4.20432	2.61863e-05	5.82003e-05
ENSG00000234597	0.846905	1.47754	0.295291	5.00367	5.62493e-07	1.4623e-06
ENSG00000213291	0.579224	1.36904	0.198949	6.88137	5.9281e-12	2.26138e-11
ENSG00000230229	0.395078	1.4272	0.296576	4.81227	1.49228e-06	3.72369e-06
ENSG00000249290	0.917483	1.93407	0.318309	6.07606	1.23169e-09	3.96076e-09
ENSG00000251058	0.365874	1.85459	0.71844	2.58142	0.00983958	0.0162024
ENSG00000257803	3.65127	1.18103	0.181638	6.50207	7.92226e-11	2.79349e-10
ENSG00000271259	12.2411	1.50905	0.102435	14.7317	4.03488e-49	1.29404e-47
ENSG00000250608	45.1006	1.19157	0.126949	9.3862	6.22062e-21	4.28978e-20
ENSG00000250882	1.80032	1.15647	0.22077	5.23833	1.62032e-07	4.41961e-07
ENSG00000251187	3.89345	1.09301	0.185487	5.89265	3.80053e-09	1.17857e-08
ENSG00000248350	0.737306	3.43548	0.544169	6.31325	2.73227e-10	9.25903e-10
ENSG00000261037	2.38537	1.2302	0.25685	4.78958	1.67129e-06	4.15251e-06
ENSG00000249876	0.607254	1.25713	0.24044	5.22847	1.70923e-07	4.65105e-07
ENSG00000260865	1.20925	3.30781	0.307471	10.7581	5.42648e-27	5.46934e-26
ENSG00000267934	102.222	2.1127	0.119992	17.607	2.17825e-69	1.78821e-67
ENSG00000241179	0.660492	3.05317	0.413044	7.39188	1.44767e-13	6.18282e-13
ENSG00000250244	9.43946	1.17529	0.18635	6.3069	2.84683e-10	9.63841e-10
ENSG00000268015	2.63022	1.47693	0.175692	8.40635	4.22975e-17	2.28219e-16
ENSG00000269102	5.96043	1.11798	0.121445	9.20564	3.39653e-20	2.23403e-19
ENSG00000269535	6.66696	2.38481	0.173083	13.7784	3.4363e-43	8.10343e-42
ENSG00000268884	2.30519	1.23754	0.135965	9.10189	8.87702e-20	5.6758e-19
ENSG00000270804	407.934	1.02309	0.088213	11.5979	4.22301e-31	5.27542e-30
ENSG00000268282	2.4463	1.14533	0.152671	7.50199	6.28566e-14	2.74695e-13
ENSG00000277383	15.5291	1.88477	0.106851	17.6392	1.23168e-69	1.03228e-67
ENSG00000278543	0.804975	1.17495	0.275567	4.26377	2.01007e-05	4.51439e-05
ENSG00000259899	2.44124	1.02902	0.18585	5.53686	3.07936e-08	8.89884e-08
ENSG00000280121	0.277226	1.20329	0.340689	3.53194	0.00041252	0.000808684
ENSG00000260500	6.47302	1.33833	0.119861	11.1657	5.9984e-29	6.69991e-28
ENSG00000269139	4.505	1.32761	0.152402	8.71127	3.00477e-18	1.75001e-17
ENSG00000250672	0.180929	1.05352	0.396455	2.65735	0.00787573	0.0131536
ENSG00000275506	4.32669	1.79053	0.171994	10.4104	2.222e-25	2.02719e-24
ENSG00000250567	1.66756	1.09521	0.245641	4.45857	8.25089e-06	1.92551e-05
ENSG00000268945	10.4034	1.28184	0.0977067	13.1192	2.55506e-39	4.97838e-38
ENSG00000269560	6.66509	1.50544	0.132114	11.3951	4.42497e-30	5.23413e-29
ENSG00000271766	1.25271	1.49337	0.304518	4.90406	9.38745e-07	2.38741e-06
ENSG00000214278	0.404532	2.06669	0.352821	5.85763	4.69532e-09	1.44552e-08
ENSG00000249318	0.787861	3.93877	0.716233	5.49929	3.81321e-08	1.0942e-07
ENSG00000224282	2.53779	1.50726	0.131277	11.4816	1.633e-30	1.97781e-29
ENSG00000241739	0.737609	1.16451	0.197544	5.89493	3.74839e-09	1.16285e-08
ENSG00000253646	0.607876	2.04303	0.314185	6.50262	7.89339e-11	2.78372e-10
ENSG00000279883	2.79794	4.41288	0.379512	11.6278	2.97726e-31	3.75038e-30
ENSG00000269646	15.4919	1.41443	0.102709	13.7712	3.79608e-43	8.92125e-42
ENSG00000261360	28.1906	1.07714	0.0834177	12.9126	3.82193e-38	7.04256e-37
ENSG00000268157	7.69867	1.40549	0.149126	9.42483	4.30796e-21	3.00657e-20
ENSG00000267117	3.21733	1.39471	0.115563	12.0688	1.54283e-33	2.19329e-32
ENSG00000243705	0.279349	1.20357	0.286212	4.20518	2.60877e-05	5.79998e-05
ENSG00000261697	0.951691	1.96888	0.295539	6.662	2.70132e-11	9.85011e-11
ENSG00000270006	19.813	1.43356	0.107328	13.3568	1.0807e-40	2.24092e-39
ENSG00000278893	7.72399	1.06155	0.158994	6.67665	2.44459e-11	8.93835e-11
ENSG00000260671	6.55257	1.62311	0.185934	8.72946	2.55887e-18	1.49738e-17
ENSG00000277504	4.14567	1.58752	0.14535	10.9221	9.04296e-28	9.47984e-27
ENSG00000260520	0.613234	2.71741	0.353932	7.67778	1.61875e-14	7.3625e-14
ENSG00000262120	0.179021	1.09393	0.386523	2.83018	0.00465224	0.00802199
ENSG00000253980	0.670759	1.58373	0.361031	4.3867	1.15084e-05	2.64694e-05
ENSG00000269161	10.9197	1.07857	0.0863921	12.4846	9.06471e-36	1.46728e-34
ENSG00000268892	0.259342	1.12291	0.350533	3.20344	0.00135798	0.0025104
ENSG00000204666	11.1726	1.00877	0.133625	7.54929	4.37652e-14	1.93228e-13
ENSG00000267890	1.48261	1.34739	0.235217	5.72829	1.01448e-08	3.0449e-08
ENSG00000242292	0.411344	1.46108	0.254838	5.73337	9.84523e-09	2.95793e-08
ENSG00000267672	3.15282	1.87466	0.168218	11.1442	7.64049e-29	8.49655e-28
ENSG00000275547	1.36894	2.9006	0.323901	8.95521	3.3909e-19	2.09216e-18
ENSG00000250250	1.65647	3.59635	0.444506	8.09067	5.93361e-16	2.96477e-15
ENSG00000267443	0.291744	1.05912	0.37894	2.79496	0.00519057	0.00889539
ENSG00000279592	0.821408	1.3944	0.188605	7.39322	1.43315e-13	6.12188e-13
ENSG00000228700	1.0271	1.29565	0.176525	7.33977	2.13957e-13	9.04625e-13
ENSG00000241281	0.528643	1.1588	0.211487	5.4793	4.27005e-08	1.2199e-07
ENSG00000270933	83.9141	1.31452	0.113842	11.5469	7.65013e-31	9.41721e-30
ENSG00000264577	86.0273	1.05417	0.0767347	13.7379	6.02083e-43	1.39992e-41
ENSG00000254693	0.792368	1.15587	0.266885	4.33097	1.48456e-05	3.37768e-05
ENSG00000255092	3.04387	1.08771	0.192103	5.66211	1.49519e-08	4.42587e-08
ENSG00000267774	1.06495	1.16111	0.31096	3.73395	0.000188503	0.000383796
ENSG00000273664	0.211251	1.16205	0.51312	2.26468	0.0235322	0.0364787
ENSG00000234936	17.5443	1.36483	0.0823556	16.5724	1.10258e-61	6.5484e-60
ENSG00000224414	1.82852	3.13106	0.356443	8.78418	1.57514e-18	9.33653e-18
ENSG00000237798	1.42443	1.446	0.224468	6.44189	1.17995e-10	4.10498e-10
ENSG00000279884	3.26019	1.27058	0.184439	6.88891	5.62214e-12	2.14842e-11
ENSG00000272702	16.0107	1.77179	0.0995502	17.798	7.32273e-71	6.53571e-69
ENSG00000261543	0.451422	1.09523	0.239132	4.58	4.64971e-06	1.10905e-05
ENSG00000225840	43.4031	1.7575	0.231172	7.60254	2.9038e-14	1.2985e-13
ENSG00000244151	35.4888	1.24484	0.0781261	15.9338	3.69461e-57	1.75455e-55
ENSG00000230065	0.439566	1.2455	0.341934	3.64251	0.000269991	0.000540286
ENSG00000231731	61.0114	1.2277	0.0961193	12.7727	2.33001e-37	4.12632e-36
ENSG00000272789	9.1508	1.51442	0.141957	10.6682	1.43386e-26	1.40543e-25
ENSG00000235522	5.11114	1.51909	0.161347	9.41504	4.72898e-21	3.28896e-20
ENSG00000270087	0.85462	2.29933	0.364783	6.30328	2.91417e-10	9.8595e-10
ENSG00000272692	25.8507	1.0465	0.126507	8.27227	1.31427e-16	6.8619e-16
ENSG00000273248	1.9373	2.75538	0.209127	13.1756	1.21234e-39	2.40602e-38
ENSG00000279814	3.91609	4.16395	0.423434	9.83375	8.05602e-23	6.29039e-22
ENSG00000278484	58.3566	1.33901	0.246066	5.4417	5.27758e-08	1.49672e-07
ENSG00000276524	5.38376	1.05074	0.103606	10.1417	3.60815e-24	3.05809e-23
ENSG00000241961	0.346902	1.06345	0.3203	3.32018	0.000899595	0.00169784
ENSG00000255476	1.16392	3.17777	0.365856	8.68586	3.75891e-18	2.17684e-17
ENSG00000264196	3.99334	2.94387	0.258059	11.4077	3.82594e-30	4.53895e-29
ENSG00000229695	1.42225	3.83774	0.488202	7.86098	3.81155e-15	1.81081e-14
ENSG00000223430	1.12056	3.67422	0.583231	6.29978	2.98069e-10	1.00746e-09
ENSG00000235586	3.51289	1.35584	0.162198	8.35914	6.31794e-17	3.36548e-16
ENSG00000253926	0.310149	1.68468	0.640352	2.63086	0.00851682	0.0141575
ENSG00000236510	1.65889	1.21145	0.209182	5.79135	6.98223e-09	2.12229e-08
ENSG00000237713	0.769918	2.97246	0.716869	4.14645	3.37672e-05	7.41991e-05
ENSG00000254042	53.6687	1.35547	0.165992	8.16589	3.19061e-16	1.62153e-15
ENSG00000250069	4.59365	2.31946	0.172194	13.4701	2.3459e-41	5.01352e-40
ENSG00000248222	4.28761	2.93771	0.254961	11.5222	1.01957e-30	1.24742e-29
ENSG00000248965	2.17326	3.13498	0.274186	11.4338	2.8355e-30	3.389e-29
ENSG00000279752	0.683728	3.25733	0.563488	5.78066	7.44074e-09	2.25751e-08
ENSG00000249593	11.1606	1.80734	0.147097	12.2867	1.06793e-34	1.62837e-33
ENSG00000248696	1.62958	2.76656	0.326335	8.47765	2.2978e-17	1.26202e-16
ENSG00000249363	3.96623	1.10855	0.177761	6.23618	4.48379e-10	1.49264e-09
ENSG00000250956	1.64992	1.08087	0.14941	7.23429	4.67966e-13	1.93207e-12
ENSG00000269172	2.57951	2.19168	0.202606	10.8175	2.84512e-27	2.91648e-26
ENSG00000267262	1.3262	2.35408	0.232162	10.1398	3.67784e-24	3.11442e-23
ENSG00000267299	2.66081	1.32435	0.168143	7.87632	3.37157e-15	1.60701e-14
ENSG00000267589	1.52768	1.78514	0.199558	8.94546	3.7041e-19	2.27956e-18
ENSG00000269246	16.0268	1.48107	0.109873	13.4798	2.05575e-41	4.41303e-40
ENSG00000267512	2.82591	2.07172	0.128194	16.1608	9.53083e-59	4.90374e-57
ENSG00000274612	0.331806	1.26027	0.46855	2.68973	0.00715105	0.012023
ENSG00000258674	45.034	1.03166	0.0739726	13.9466	3.30165e-44	8.23821e-43
ENSG00000268987	0.776135	1.32186	0.223643	5.91057	3.40935e-09	1.0611e-08
ENSG00000277744	27.0777	1.39063	0.0844668	16.4636	6.6995e-61	3.81412e-59
ENSG00000268764	6.97586	1.10014	0.139742	7.87264	3.47247e-15	1.6538e-14
ENSG00000269321	1.39295	1.25877	0.198933	6.3276	2.49006e-10	8.46569e-10
ENSG00000260599	2.52098	1.78125	0.243252	7.32263	2.43155e-13	1.0243e-12
ENSG00000268458	4.08036	1.03316	0.11313	9.1325	6.69348e-20	4.31756e-19
ENSG00000267563	1.14783	3.30093	0.327405	10.0821	6.62923e-24	5.53379e-23
ENSG00000280394	0.302656	1.45953	0.381701	3.82376	0.000131433	0.000271985
ENSG00000267174	24.6335	1.5274	0.0849171	17.9869	2.46597e-72	2.33985e-70
ENSG00000273733	13.3303	1.42737	0.0926959	15.3985	1.6763e-53	6.68116e-52
ENSG00000268906	2.14628	1.04122	0.404028	2.57711	0.00996312	0.0163905
ENSG00000269741	1.6022	1.53847	0.435389	3.53354	0.000410033	0.00080417
ENSG00000243494	0.834004	1.6156	0.197462	8.18187	2.7948e-16	1.42682e-15
ENSG00000267149	5.21295	1.30958	0.144205	9.08137	1.07219e-19	6.81732e-19
ENSG00000267748	41.443	1.51726	0.151167	10.037	1.04844e-23	8.66172e-23
ENSG00000269653	8.49238	1.34079	0.130115	10.3046	6.71735e-25	5.96111e-24
ENSG00000269495	0.53003	1.18141	0.44938	2.62898	0.00856402	0.0142291
ENSG00000279676	0.437662	1.31507	0.584904	2.24836	0.0245532	0.0379484
ENSG00000274892	0.711802	1.28045	0.218936	5.84852	4.95978e-09	1.52441e-08
ENSG00000268685	1.01759	1.56756	0.301481	5.19953	1.99792e-07	5.40542e-07
ENSG00000267406	1.72136	1.45002	0.221074	6.55897	5.41799e-11	1.93098e-10
ENSG00000269652	2.17759	1.06678	0.182865	5.8337	5.42099e-09	1.66086e-08
ENSG00000267105	0.731335	1.65389	0.189195	8.74173	2.29574e-18	1.34668e-17
ENSG00000253184	0.387429	1.64156	0.558168	2.94098	0.00327178	0.00576076
ENSG00000267250	0.237481	1.08512	0.442401	2.45281	0.0141747	0.0227976
ENSG00000280397	0.35502	1.46733	0.541861	2.70794	0.00677026	0.0114188
ENSG00000257438	3.11683	2.59352	0.254451	10.1926	2.13955e-24	1.83766e-23
ENSG00000257515	0.660019	2.03796	0.368594	5.52899	3.22072e-08	9.29783e-08
ENSG00000223436	0.274489	1.05438	0.49483	2.1308	0.033106	0.0499476
ENSG00000254019	1.46877	2.42244	0.298379	8.11867	4.71331e-16	2.37006e-15
ENSG00000254197	1.21054	2.5127	0.397484	6.32151	2.59014e-10	8.7935e-10
ENSG00000274895	1.17714	1.39147	0.30459	4.56836	4.91564e-06	1.16947e-05
ENSG00000251203	1.89064	1.34036	0.185396	7.22974	4.8393e-13	1.99592e-12
ENSG00000253430	0.819835	2.60624	0.341959	7.62149	2.50766e-14	1.12586e-13
ENSG00000254362	2.38921	1.25367	0.172809	7.25467	4.02648e-13	1.66984e-12
ENSG00000235440	4.23789	2.3199	0.184988	12.5408	4.46377e-36	7.344e-35
ENSG00000230696	1.23452	3.1037	0.314236	9.87698	5.23876e-23	4.13692e-22
ENSG00000233307	0.388022	1.24771	0.255816	4.87736	1.07513e-06	2.72146e-06
ENSG00000279512	3.24554	1.94867	0.204868	9.51182	1.87347e-21	1.3364e-20
ENSG00000254208	3.55562	1.07025	0.173194	6.17953	6.42946e-10	2.11735e-09
ENSG00000234073	1.37347	1.62342	0.242599	6.69177	2.20484e-11	8.08962e-11
ENSG00000272334	3.19528	1.2443	0.128247	9.70243	2.94395e-22	2.21357e-21
ENSG00000259928	1.17231	1.13935	0.218378	5.21731	1.81544e-07	4.92975e-07
ENSG00000231980	1.79517	1.97586	0.319057	6.19281	5.91005e-10	1.95151e-09
ENSG00000270553	1.76561	2.01701	0.217748	9.26303	1.98707e-20	1.32601e-19
ENSG00000228007	4.63525	1.6027	0.114477	14.0002	1.55528e-44	3.95244e-43
ENSG00000264853	6.11964	2.7383	0.203016	13.4881	1.83844e-41	3.96601e-40
ENSG00000265987	0.359747	2.02716	0.618417	3.27798	0.00104554	0.00195947
ENSG00000259924	3.8024	1.70124	0.167398	10.1629	2.90441e-24	2.47647e-23
ENSG00000261544	2.72195	3.52795	0.305263	11.5571	6.79807e-31	8.38551e-30
ENSG00000279235	3.78683	2.30534	0.220253	10.4668	1.22735e-25	1.14073e-24
ENSG00000257849	0.877077	1.14122	0.32689	3.49114	0.000480957	0.000936131
ENSG00000278992	0.441107	3.16709	0.991804	3.19327	0.00140674	0.00259585
ENSG00000259588	0.667532	1.4177	0.422608	3.35464	0.00079469	0.0015091
ENSG00000269976	7.3892	1.26284	0.105367	11.9851	4.25221e-33	5.90535e-32
ENSG00000213197	2.76718	1.63125	0.166154	9.81769	9.44832e-23	7.34773e-22
ENSG00000258274	7.27198	2.55015	0.185281	13.7637	4.21323e-43	9.89105e-42
ENSG00000259773	0.610289	1.74601	0.309626	5.63908	1.70957e-08	5.03812e-08
ENSG00000279665	1.2341	2.7808	0.29687	9.36708	7.45684e-21	5.11881e-20
ENSG00000262495	0.944939	1.23488	0.246993	4.99964	5.74365e-07	1.49187e-06
ENSG00000275278	2.56432	2.45137	0.228185	10.7429	6.40026e-27	6.42255e-26
ENSG00000242737	3.1347	1.60158	0.160226	9.99571	1.59137e-23	1.30131e-22
ENSG00000280376	1.08693	1.78209	0.264586	6.73539	1.63485e-11	6.0587e-11
ENSG00000280212	10.3095	1.29071	0.113109	11.4112	3.67448e-30	4.36357e-29
ENSG00000259415	0.794424	2.90885	0.355558	8.18108	2.81316e-16	1.43589e-15
ENSG00000267146	0.663696	3.45181	0.905292	3.81292	0.000137334	0.000283612
ENSG00000203327	9.39388	1.02718	0.128147	8.01565	1.09553e-15	5.38333e-15
ENSG00000240401	45.7378	1.19003	0.101015	11.7807	4.90631e-32	6.43478e-31
ENSG00000225889	47.8893	1.02237	0.114636	8.9184	4.73064e-19	2.89428e-18
ENSG00000232693	2.75283	1.69939	0.204046	8.32843	8.19202e-17	4.33213e-16
ENSG00000234255	1.79622	1.52919	0.179886	8.50091	1.88109e-17	1.03837e-16
ENSG00000259481	3.46841	2.81499	0.261732	10.7552	5.59852e-27	5.63683e-26
ENSG00000259575	4.11477	2.33522	0.20766	11.2454	2.43879e-29	2.7861e-28
ENSG00000259359	1.56179	2.68566	0.285362	9.41141	4.89512e-21	3.40008e-20
ENSG00000275443	2.09684	2.36896	0.239164	9.90517	3.95313e-23	3.15012e-22
ENSG00000277135	4.38198	1.18667	0.143821	8.25102	1.57048e-16	8.16239e-16
ENSG00000278146	0.747685	1.43148	0.233099	6.14111	8.19492e-10	2.67567e-09
ENSG00000280048	1.68861	2.31586	0.217187	10.663	1.51633e-26	1.48295e-25
ENSG00000253664	0.68224	1.01922	0.442242	2.30467	0.021185	0.0331258
ENSG00000260103	20.294	1.2234	0.0927314	13.1929	9.63512e-40	1.92092e-38
ENSG00000270776	0.72658	3.84804	0.913198	4.21381	2.511e-05	5.59036e-05
ENSG00000265451	5.75374	1.00778	0.124628	8.08627	6.15199e-16	3.07006e-15
ENSG00000237532	0.426151	1.61973	0.347829	4.65669	3.21327e-06	7.7898e-06
ENSG00000203643	0.387483	1.07329	0.444604	2.41403	0.0157771	0.0251871
ENSG00000258303	4.31472	1.46322	0.130037	11.2524	2.2542e-29	2.58013e-28
ENSG00000271382	4.22743	1.45031	0.12913	11.2314	2.85897e-29	3.25453e-28
ENSG00000280176	0.909982	1.82148	0.211697	8.6042	7.6854e-18	4.35428e-17
ENSG00000273466	67.5727	1.22573	0.057964	21.1463	2.98262e-99	1.1298e-96
ENSG00000236478	5.83807	2.66946	0.191245	13.9583	2.79844e-44	7.01536e-43
ENSG00000257754	0.999626	3.04072	0.419652	7.24581	4.29854e-13	1.7796e-12
ENSG00000272181	3.8756	1.27149	0.126947	10.016	1.29691e-23	1.06487e-22
ENSG00000226426	0.342109	1.1573	0.358438	3.22873	0.00124339	0.0023094
ENSG00000259202	2.17327	3.48074	0.377459	9.22152	2.92928e-20	1.9349e-19
ENSG00000226994	0.289523	1.02578	0.35889	2.8582	0.0042605	0.00738621
ENSG00000231898	3.48501	1.51442	0.316257	4.78856	1.67978e-06	4.17231e-06
ENSG00000248647	0.81927	2.07315	0.29329	7.06859	1.56519e-12	6.22903e-12
ENSG00000253406	5.08643	1.91872	0.222117	8.63833	5.70413e-18	3.26328e-17
ENSG00000267053	25.5946	1.38261	0.0965548	14.3195	1.65345e-46	4.68498e-45
ENSG00000213293	18.4036	1.12852	0.123678	9.12466	7.19598e-20	4.62866e-19
ENSG00000271980	14.4745	1.06006	0.0963581	11.0013	3.76791e-28	4.03704e-27
ENSG00000275371	15.4215	1.32158	0.110413	11.9693	5.14334e-33	7.11007e-32
ENSG00000224291	0.285165	1.43891	0.30205	4.76381	1.89967e-06	4.69641e-06
ENSG00000275515	1.95544	1.76617	0.193141	9.14446	5.9929e-20	3.87552e-19
ENSG00000277440	4.29098	1.73871	0.117336	14.8182	1.11821e-49	3.6845e-48
ENSG00000271490	0.779119	1.99937	0.261478	7.64639	2.06697e-14	9.33057e-14
ENSG00000233444	0.358271	1.23799	0.292557	4.23163	2.32009e-05	5.18043e-05
ENSG00000231621	6.66572	1.40824	0.177752	7.92253	2.32728e-15	1.11959e-14
ENSG00000237953	0.630653	2.25194	0.343775	6.55061	5.7303e-11	2.03881e-10
ENSG00000235480	3.23026	1.61527	0.142822	11.3097	1.1751e-29	1.36613e-28
ENSG00000230575	0.948938	4.18431	0.957057	4.37206	1.23081e-05	2.82344e-05
ENSG00000267585	0.817499	3.04205	0.563032	5.40299	6.55404e-08	1.84405e-07
ENSG00000244251	3.86428	1.14337	0.107491	10.6369	2.0066e-26	1.94502e-25
ENSG00000279765	34.937	1.4958	0.112316	13.3177	1.82595e-40	3.75389e-39
ENSG00000257470	0.379068	1.43958	0.41079	3.50441	0.000457617	0.000892652
ENSG00000234995	1.31041	2.43884	0.283943	8.5892	8.75798e-18	4.94159e-17
ENSG00000257284	0.941685	3.63419	0.647672	5.61115	2.00981e-08	5.8901e-08
ENSG00000231189	0.819597	1.24748	0.332325	3.75379	0.00017418	0.000355838
ENSG00000259545	1.33097	2.3587	0.257354	9.16519	4.94596e-20	3.21752e-19
ENSG00000270799	2.27387	3.97732	0.336871	11.8067	3.60637e-32	4.76757e-31
ENSG00000224667	0.450289	1.27344	0.313402	4.06328	4.83879e-05	0.000104708
ENSG00000205500	5.0527	1.82046	0.159689	11.4001	4.17778e-30	4.94803e-29
ENSG00000272056	5.87292	1.24666	0.102018	12.2199	2.4337e-34	3.63822e-33
ENSG00000234193	6.51449	1.04103	0.115225	9.03471	1.64434e-19	1.03202e-18
ENSG00000278083	0.650221	1.57609	0.308307	5.11207	3.18642e-07	8.4592e-07
ENSG00000279945	2.57363	1.30994	0.114586	11.432	2.89502e-30	3.4567e-29
ENSG00000203258	1.3798	2.1099	0.220275	9.57845	9.85091e-22	7.16507e-21
ENSG00000254688	1.88607	4.07927	0.443586	9.19612	3.71095e-20	2.43484e-19
ENSG00000255067	0.665233	2.84237	0.518783	5.47892	4.27936e-08	1.22249e-07
ENSG00000259258	1.72014	1.63168	0.217273	7.5098	5.92186e-14	2.59267e-13
ENSG00000270218	1.1601	1.81526	0.24539	7.39746	1.38814e-13	5.93487e-13
ENSG00000277351	7.96016	1.16702	0.13324	8.75875	1.97435e-18	1.16312e-17
ENSG00000278737	2.96646	1.34266	0.137155	9.78938	1.25061e-22	9.63692e-22
ENSG00000253726	0.672538	2.43571	0.609043	3.99925	6.35448e-05	0.000135798
ENSG00000274995	1.22195	3.66131	0.438748	8.34489	7.12779e-17	3.78682e-16
ENSG00000261191	0.812487	2.69092	0.555192	4.84682	1.25454e-06	3.15532e-06
ENSG00000253875	1.51487	1.24335	0.216271	5.74905	8.97477e-09	2.70536e-08
ENSG00000253139	0.39421	1.80231	0.454424	3.96614	7.30462e-05	0.000155179
ENSG00000254606	2.07047	1.2879	0.21339	6.03543	1.58544e-09	5.05874e-09
ENSG00000270557	22.615	1.06295	0.0827637	12.8432	9.39043e-38	1.69574e-36
ENSG00000274294	2.12794	1.40591	0.157234	8.9415	3.83931e-19	2.36005e-18
ENSG00000261813	0.908032	1.14239	0.16955	6.73778	1.6083e-11	5.96486e-11
ENSG00000276406	2.09573	1.06756	0.144318	7.39731	1.38976e-13	5.94126e-13
ENSG00000279251	1.12802	3.06889	0.331326	9.26243	1.99831e-20	1.33332e-19
ENSG00000263220	7.17595	1.02889	0.133193	7.72479	1.12041e-14	5.15046e-14
ENSG00000253208	0.759101	1.30658	0.251158	5.20224	1.96898e-07	5.33001e-07
ENSG00000279432	12.7151	1.44002	0.126437	11.3893	4.73003e-30	5.5881e-29
ENSG00000272386	6.61084	1.11063	0.0997213	11.1374	8.25112e-29	9.16078e-28
ENSG00000279600	2.53509	2.92917	0.279719	10.4718	1.1636e-25	1.08357e-24
ENSG00000266086	0.844813	1.25842	0.196477	6.40492	1.50444e-10	5.19892e-10
ENSG00000278642	5.8398	1.70328	0.167451	10.1719	2.64824e-24	2.26206e-23
ENSG00000260907	7.31969	1.21368	0.168714	7.19373	6.30456e-13	2.58144e-12
ENSG00000264914	3.0124	2.25718	0.220689	10.2279	1.48751e-24	1.29099e-23
ENSG00000270240	5.77993	1.54387	0.129886	11.8863	1.3937e-32	1.87964e-31
ENSG00000270894	2.8474	1.01153	0.161187	6.27552	3.48466e-10	1.17073e-09
ENSG00000262905	2.81152	1.19407	0.157124	7.59953	2.97204e-14	1.32766e-13
ENSG00000263300	1.97637	1.61412	0.181399	8.89821	5.67553e-19	3.45e-18
ENSG00000279394	2.70716	2.64479	0.215098	12.2958	9.54328e-35	1.45931e-33
ENSG00000265751	1.07596	2.15854	0.382456	5.64387	1.66269e-08	4.90496e-08
ENSG00000265948	0.880241	2.70319	0.392482	6.88743	5.68082e-12	2.17033e-11
ENSG00000279281	20.155	3.26535	0.166753	19.5819	2.20634e-85	4.02047e-83
ENSG00000240813	0.323703	1.16981	0.381582	3.0657	0.00217163	0.00390925
ENSG00000263508	8.79888	1.15547	0.171975	6.71882	1.83204e-11	6.76653e-11
ENSG00000265460	5.06013	1.13069	0.259218	4.36192	1.28924e-05	2.95073e-05
ENSG00000242660	1.84426	1.11624	0.124724	8.94968	3.56501e-19	2.19649e-18
ENSG00000267359	0.83963	1.13207	0.237703	4.76253	1.9118e-06	4.72469e-06
ENSG00000274213	28.3183	1.82872	0.1215	15.0512	3.39077e-51	1.21369e-49
ENSG00000259351	9.04907	1.05447	0.141893	7.43144	1.07423e-13	4.62651e-13
ENSG00000265254	7.77814	1.3411	0.108123	12.4035	2.50148e-35	3.9546e-34
ENSG00000278972	2.71031	3.41533	0.296465	11.5202	1.04408e-30	1.27611e-29
ENSG00000233635	2.05282	1.61482	0.233864	6.90496	5.02171e-12	1.92432e-11
ENSG00000279829	0.821663	2.64216	0.345162	7.65486	1.93524e-14	8.75891e-14
ENSG00000267707	21.479	1.21778	0.0971595	12.5338	4.87578e-36	7.99997e-35
ENSG00000274400	1.11254	1.04394	0.183534	5.688	1.28535e-08	3.82402e-08
ENSG00000280096	0.237634	1.09958	0.398986	2.75594	0.00585246	0.00996124
ENSG00000203395	0.487198	1.00739	0.289988	3.4739	0.000512952	0.000995023
ENSG00000234418	0.643539	1.12188	0.278155	4.03327	5.50049e-05	0.000118347
ENSG00000234913	3.78941	2.43089	0.188928	12.8668	6.92436e-38	1.25749e-36
ENSG00000235445	0.806461	3.53183	0.493198	7.16107	8.00469e-13	3.2521e-12
ENSG00000253550	1.50338	2.5263	0.256352	9.85482	6.53312e-23	5.13041e-22
ENSG00000267000	0.333026	1.47471	0.460402	3.20308	0.00135966	0.00251322
ENSG00000262833	3.03501	2.05499	0.202369	10.1547	3.15854e-24	2.68411e-23
ENSG00000279645	3.14865	2.64672	0.230337	11.4906	1.47048e-30	1.78367e-29
ENSG00000280291	1.91097	3.2252	0.322124	10.0123	1.34581e-23	1.10389e-22
ENSG00000235361	0.895476	3.81863	0.576268	6.62649	3.43766e-11	1.24324e-10
ENSG00000275997	0.637364	2.19081	0.313364	6.99127	2.72404e-12	1.06334e-11
ENSG00000243122	0.389091	1.01595	0.217696	4.66685	3.05848e-06	7.42577e-06
ENSG00000233590	1.29263	1.14936	0.184169	6.24079	4.35375e-10	1.45126e-09
ENSG00000231906	0.522945	2.72198	0.578058	4.70884	2.49132e-06	6.09675e-06
ENSG00000253372	7.67774	1.31129	0.152124	8.61984	6.70465e-18	3.81976e-17
ENSG00000272384	25.7196	1.29424	0.106788	12.1197	8.30666e-34	1.20003e-32
ENSG00000267039	1.86738	4.53572	0.47213	9.60694	7.47343e-22	5.47888e-21
ENSG00000258454	6.24843	1.15422	0.11615	9.93727	2.86584e-23	2.30508e-22
ENSG00000280078	2.13634	1.23024	0.201024	6.11985	9.36633e-10	3.04286e-09
ENSG00000272627	3.39498	1.24527	0.150473	8.27572	1.27685e-16	6.67013e-16
ENSG00000279502	2.17235	4.33376	0.377923	11.4673	1.9256e-30	2.32459e-29
ENSG00000280166	1.33578	4.06707	0.489643	8.30618	9.88329e-17	5.19567e-16
ENSG00000243744	3.17043	1.25459	0.105424	11.9003	1.1786e-32	1.59671e-31
ENSG00000249829	0.409621	1.76015	0.414849	4.24287	2.20678e-05	4.93567e-05
ENSG00000272057	1.44688	1.98474	0.20652	9.6104	7.22685e-22	5.30458e-21
ENSG00000251423	0.778809	3.50818	0.653017	5.37227	7.77519e-08	2.1763e-07
ENSG00000267605	22.063	1.48095	0.110518	13.4	6.04273e-41	1.265e-39
ENSG00000264281	39.6944	1.08212	0.0894635	12.0956	1.11393e-33	1.59725e-32
ENSG00000273553	0.804518	2.77488	0.30532	9.08842	1.00485e-19	6.40271e-19
ENSG00000249429	0.378215	1.23741	0.252127	4.90791	9.20528e-07	2.34306e-06
ENSG00000234174	3.74845	1.5156	0.175634	8.62934	6.17061e-18	3.52302e-17
ENSG00000233741	0.454291	1.19481	0.239094	4.99722	5.81616e-07	1.51006e-06
ENSG00000231414	6.12478	1.05892	0.0889642	11.9027	1.14548e-32	1.55314e-31
ENSG00000233060	0.671843	1.03514	0.260504	3.97361	7.07917e-05	0.000150569
ENSG00000258010	7.52847	1.83589	0.21771	8.43276	3.37607e-17	1.83558e-16
ENSG00000235335	1.51356	1.88073	0.265747	7.07713	1.47166e-12	5.86894e-12
ENSG00000228305	17.7003	1.16934	0.0750511	15.5806	9.8658e-55	4.21504e-53
ENSG00000279485	1.19327	3.26079	0.36132	9.02467	1.80232e-19	1.12793e-18
ENSG00000273258	2.82107	1.09448	0.160296	6.82792	8.61573e-12	3.25004e-11
ENSG00000223947	18.295	1.25581	0.138762	9.05012	1.4281e-19	9.00652e-19
ENSG00000230140	1.92424	1.90763	0.223536	8.53388	1.41525e-17	7.8827e-17
ENSG00000257045	0.509487	2.05428	0.425765	4.82492	1.40062e-06	3.50479e-06
ENSG00000273302	16.1688	1.14225	0.11425	9.99784	1.55762e-23	1.27458e-22
ENSG00000224669	1.2084	1.05708	0.234813	4.5018	6.73807e-06	1.58368e-05
ENSG00000276475	0.325831	1.87912	0.53965	3.4821	0.000497489	0.000966275
ENSG00000270195	33.7981	1.452	0.0879676	16.5061	3.31712e-61	1.92493e-59
ENSG00000254321	0.84023	1.30141	0.301901	4.31073	1.62719e-05	3.68929e-05
ENSG00000226380	66.3707	1.77819	0.1213	14.6595	1.17099e-48	3.67949e-47
ENSG00000271204	9.65924	2.94869	0.224635	13.1266	2.3194e-39	4.53574e-38
ENSG00000265128	1.43988	3.27453	0.387652	8.44708	2.98682e-17	1.62967e-16
ENSG00000280335	8.31036	1.10326	0.171979	6.41506	1.40767e-10	4.8715e-10
ENSG00000233223	339.663	1.33553	0.0835039	15.9937	1.41425e-57	6.91417e-56
ENSG00000276384	4.5112	1.2572	0.108504	11.5867	4.81197e-31	5.99093e-30
ENSG00000268080	5.99601	1.31422	0.353063	3.72234	0.000197381	0.000401125
ENSG00000234624	2.1383	2.46274	0.178787	13.7747	3.61833e-43	8.516e-42
ENSG00000233862	5.62156	1.01554	0.113588	8.94059	3.87086e-19	2.37884e-18
ENSG00000228721	0.528945	2.96986	0.646677	4.59249	4.37992e-06	1.04766e-05
ENSG00000233729	2.08728	1.95025	0.263198	7.40981	1.2648e-13	5.42249e-13
ENSG00000187600	0.62711	1.83863	0.414301	4.43791	9.08357e-06	2.11001e-05
ENSG00000230732	28.5767	1.02776	0.106086	9.68805	3.38932e-22	2.53893e-21
ENSG00000258134	1.13811	2.33529	0.319426	7.31088	2.65389e-13	1.11454e-12
ENSG00000276136	33.5703	1.12558	0.0949491	11.8546	2.03774e-32	2.72607e-31
ENSG00000227294	0.771887	3.20236	0.526923	6.07748	1.22087e-09	3.92701e-09
ENSG00000274346	1.26571	1.1786	0.215125	5.47867	4.28533e-08	1.2239e-07
ENSG00000224959	4.00154	1.46264	0.15738	9.29364	1.49106e-20	1.00434e-19
ENSG00000240350	13.3279	1.09173	0.116216	9.39397	5.77795e-21	3.99482e-20
ENSG00000280878	0.392552	1.98012	0.43165	4.58734	4.48928e-06	1.07222e-05
ENSG00000231336	0.736879	1.24552	0.273421	4.55534	5.23019e-06	1.24196e-05
ENSG00000232696	1.02947	2.94566	0.29527	9.97615	1.9385e-23	1.57526e-22
ENSG00000241002	0.651112	1.49305	0.214872	6.94854	3.69085e-12	1.42798e-11
ENSG00000250500	0.410391	1.30526	0.426994	3.05685	0.00223672	0.00402161
ENSG00000240404	0.309496	1.69461	0.683284	2.48009	0.0131348	0.0212316
ENSG00000271709	2.57647	1.49756	0.160383	9.33737	9.8758e-21	6.72844e-20
ENSG00000224442	1.00055	2.53342	0.294096	8.61428	7.03827e-18	4.00083e-17
ENSG00000249627	1.19655	1.78895	0.407837	4.38644	1.15219e-05	2.64993e-05
ENSG00000250475	6.52486	1.03041	0.345263	2.98442	0.0028412	0.00504138
ENSG00000279703	1.20754	1.06714	0.332745	3.20707	0.00134093	0.00248042
ENSG00000236231	0.322218	1.63464	0.59954	2.72648	0.00640134	0.0108368
ENSG00000224549	2.08516	1.07451	0.266499	4.03196	5.53131e-05	0.000118983
ENSG00000259915	12.3582	1.40356	0.114019	12.3099	8.01445e-35	1.23179e-33
ENSG00000233479	0.395629	1.2964	0.3267	3.96816	7.24292e-05	0.000153909
ENSG00000233829	0.65216	3.08827	0.493746	6.25476	3.98119e-10	1.33076e-09
ENSG00000227227	2.59533	1.51588	0.223248	6.7901	1.12056e-11	4.20326e-11
ENSG00000256746	3.95943	1.28222	0.166881	7.68346	1.54852e-14	7.04841e-14
ENSG00000235683	2.7239	1.83193	0.189347	9.67496	3.8523e-22	2.87679e-21
ENSG00000253539	2.29834	2.98594	0.301898	9.89057	4.57408e-23	3.62752e-22
ENSG00000253912	0.534795	1.94295	0.468819	4.14434	3.40789e-05	7.48429e-05
ENSG00000279637	1.89621	1.1873	0.217918	5.4484	5.08255e-08	1.44354e-07
ENSG00000279981	2.04325	1.34234	0.238857	5.61985	1.9112e-08	5.61411e-08
ENSG00000229839	13.9959	1.15206	0.113896	10.115	4.7404e-24	3.98683e-23
ENSG00000271657	0.717621	2.05191	0.289235	7.09427	1.3004e-12	5.21017e-12
ENSG00000230154	3.16012	1.54202	0.169395	9.10307	8.78133e-20	5.6161e-19
ENSG00000234520	0.715813	1.20942	0.375383	3.22182	0.00127381	0.00236252
ENSG00000232451	0.423303	1.7136	0.360067	4.7591	1.94454e-06	4.80116e-06
ENSG00000241556	14.5314	1.53236	0.102745	14.9142	2.66627e-50	9.09044e-49
ENSG00000227186	2.22881	1.58991	0.206361	7.7045	1.3136e-14	6.01328e-14
ENSG00000234149	0.910754	1.30579	0.316499	4.12574	3.69545e-05	8.08924e-05
ENSG00000275178	4.38321	1.12023	0.148366	7.55048	4.33651e-14	1.91497e-13
ENSG00000279433	3.52109	2.1552	0.206059	10.4592	1.33031e-25	1.23238e-24
ENSG00000261633	2.35715	1.14114	0.193781	5.88881	3.88994e-09	1.20514e-08
ENSG00000260558	2.77508	1.93576	0.191013	10.1342	3.89574e-24	3.29372e-23
ENSG00000254325	1.10178	3.61943	0.464137	7.7982	6.27952e-15	2.93632e-14
ENSG00000256400	0.341561	1.87265	0.763843	2.45162	0.0142214	0.0228675
ENSG00000225314	0.686881	1.59081	0.296441	5.36636	8.03432e-08	2.24648e-07
ENSG00000272915	1.16351	2.074	0.175375	11.8261	2.86221e-32	3.80051e-31
ENSG00000271344	20.1265	1.36565	0.100307	13.6148	3.27074e-42	7.28788e-41
ENSG00000271553	32.241	1.26314	0.0947379	13.333	1.48751e-40	3.07254e-39
ENSG00000225144	0.311985	1.74974	0.590129	2.96502	0.00302666	0.00535307
ENSG00000250756	0.264961	1.5246	0.526634	2.89499	0.00379167	0.00661922
ENSG00000272905	8.70096	1.2882	0.114732	11.2279	2.97433e-29	3.38265e-28
ENSG00000279798	3.24395	1.40454	0.260573	5.3902	7.03802e-08	1.97675e-07
ENSG00000250116	17.6059	1.20313	0.126073	9.54314	1.38576e-21	9.97376e-21
ENSG00000225284	0.551595	2.11422	0.370806	5.70168	1.18634e-08	3.53777e-08
ENSG00000269898	1.54331	2.10942	0.211876	9.95591	2.37649e-23	1.91856e-22
ENSG00000275393	18.4767	1.49583	0.120421	12.4216	1.99539e-35	3.17435e-34
ENSG00000230104	0.381226	1.05395	0.323599	3.25696	0.00112612	0.00210214
ENSG00000271509	0.697032	1.97352	0.353028	5.59026	2.26734e-08	6.62063e-08
ENSG00000255267	0.337009	1.39572	0.397881	3.50789	0.000451672	0.000881663
ENSG00000237039	277.124	1.5788	0.0865805	18.2351	2.71889e-74	2.83112e-72
ENSG00000269388	19.8406	1.48735	0.107191	13.8757	8.89155e-44	2.1691e-42
ENSG00000224207	1.48753	1.10741	0.210828	5.25267	1.49914e-07	4.0986e-07
ENSG00000251288	5.29909	1.77067	0.186984	9.46961	2.80903e-21	1.98464e-20
ENSG00000269894	18.9778	1.22749	0.0858728	14.2942	2.377e-46	6.65989e-45
ENSG00000275981	6.58671	1.05569	0.188239	5.60822	2.04416e-08	5.98895e-08
ENSG00000228351	0.558095	1.16648	0.300612	3.88035	0.000104307	0.000218226
ENSG00000231409	9.85848	1.40718	0.0917376	15.3392	4.18381e-53	1.64571e-51
ENSG00000233339	0.716653	3.09331	0.445902	6.93719	3.99987e-12	1.54382e-11
ENSG00000271146	1.96008	3.54998	0.339178	10.4664	1.23206e-25	1.14466e-24
ENSG00000276533	10.1803	1.20776	0.107009	11.2865	1.53066e-29	1.76881e-28
ENSG00000259177	1.61842	3.15841	0.29831	10.5877	3.39997e-26	3.25367e-25
ENSG00000224007	2.05492	3.5275	0.398169	8.85931	8.05103e-19	4.85352e-18
ENSG00000271639	4.40278	2.47733	0.255934	9.67955	3.68334e-22	2.75531e-21
ENSG00000214559	4.48994	1.03933	0.112839	9.21076	3.23837e-20	2.1335e-19
ENSG00000237178	0.830663	1.51615	0.25366	5.97709	2.27158e-09	7.15691e-09
ENSG00000271825	3.67917	1.50422	0.145065	10.3693	3.42006e-25	3.08222e-24
ENSG00000271996	2.50139	1.08057	0.204244	5.2906	1.21919e-07	3.36073e-07
ENSG00000228030	0.511339	1.04592	0.272193	3.84258	0.000121749	0.000252683
ENSG00000226649	1.54065	1.94609	0.198326	9.81258	9.93895e-23	7.7168e-22
ENSG00000236760	1.12492	1.52575	0.260409	5.85905	4.65526e-09	1.43337e-08
ENSG00000219391	1.18881	1.30503	0.19326	6.75272	1.45101e-11	5.399e-11
ENSG00000273106	1.22368	1.62038	0.186195	8.7026	3.24364e-18	1.88616e-17
ENSG00000227033	0.347003	1.84836	0.746236	2.47691	0.0132527	0.0214064
ENSG00000224899	6.86879	1.17542	0.293294	4.00765	6.13259e-05	0.000131307
ENSG00000281469	7.85406	1.64604	0.122326	13.4562	2.82982e-41	6.01831e-40
ENSG00000281772	1.92626	1.82994	0.192172	9.52241	1.69208e-21	1.21061e-20
ENSG00000255358	2.44137	3.364	0.246605	13.6412	2.27702e-42	5.1259e-41
ENSG00000259365	0.651786	1.82682	0.295186	6.1887	6.06635e-10	2.00147e-09
ENSG00000253764	4.93109	1.59875	0.18506	8.63908	5.66676e-18	3.24305e-17
ENSG00000270988	0.887496	1.06703	0.25951	4.11172	3.92728e-05	8.57485e-05
ENSG00000253932	2.34646	3.36803	0.372504	9.04159	1.54408e-19	9.71376e-19
ENSG00000279958	0.351661	2.82396	1.19545	2.36225	0.0181644	0.02872
ENSG00000259688	0.67283	1.84647	0.311994	5.91827	3.25336e-09	1.01412e-08
ENSG00000261043	0.333106	1.40254	0.301856	4.64639	3.37799e-06	8.17182e-06
ENSG00000256674	0.816791	1.04862	0.216256	4.84899	1.24094e-06	3.12293e-06
ENSG00000231699	1.51494	3.24196	0.251368	12.8973	4.66132e-38	8.5328e-37
ENSG00000264666	3.7304	1.37148	0.112833	12.155	5.39502e-34	7.87672e-33
ENSG00000231842	6.35013	1.49489	0.144971	10.3117	6.24125e-25	5.54987e-24
ENSG00000237133	8.11173	1.01636	0.0898863	11.3072	1.20856e-29	1.40367e-28
ENSG00000279254	15.2337	1.06085	0.116875	9.07674	1.11871e-19	7.1037e-19
ENSG00000255780	0.730978	2.23689	0.342246	6.5359	6.32266e-11	2.24293e-10
ENSG00000255886	1.56473	1.74441	0.27179	6.41823	1.37869e-10	4.77432e-10
ENSG00000257964	5.19562	1.19799	0.142938	8.38119	5.2394e-17	2.80744e-16
ENSG00000243273	3.0367	1.43825	0.202748	7.09377	1.30504e-12	5.22701e-12
ENSG00000260234	5.37834	1.80804	0.21596	8.3721	5.65989e-17	3.02534e-16
ENSG00000274979	16.0727	1.19051	0.171588	6.93817	3.97199e-12	1.53355e-11
ENSG00000260648	0.86373	1.0963	0.220081	4.98134	6.31451e-07	1.63301e-06
ENSG00000279409	2.27696	1.0335	0.176724	5.84811	4.97192e-09	1.52794e-08
ENSG00000279537	0.973818	1.11037	0.244248	4.54608	5.46552e-06	1.29599e-05
ENSG00000174171	80.2327	1.10084	0.164132	6.70701	1.98648e-11	7.30998e-11
ENSG00000250379	0.722106	1.30955	0.220633	5.93539	2.93142e-09	9.165e-09
ENSG00000259463	1.95031	3.15437	0.331561	9.5137	1.83994e-21	1.31287e-20
ENSG00000259617	3.428	2.37554	0.204402	11.6219	3.18987e-31	4.00875e-30
ENSG00000280036	3.15745	3.69688	0.291803	12.6691	8.77168e-37	1.50064e-35
ENSG00000266994	2.57179	1.04571	0.155588	6.72105	1.80421e-11	6.66579e-11
ENSG00000267077	36.6552	1.37187	0.0949957	14.4414	2.84076e-47	8.38923e-46
ENSG00000275056	8.69829	1.9712	0.117245	16.8127	1.96936e-63	1.26997e-61
ENSG00000249309	0.754198	1.22436	0.262082	4.67164	2.98798e-06	7.26047e-06
ENSG00000271410	2.0963	2.68003	0.306382	8.74735	2.18416e-18	1.28279e-17
ENSG00000205682	1.18209	1.97859	0.298646	6.62521	3.46761e-11	1.25369e-10
ENSG00000260156	2.53964	1.22363	0.156818	7.80284	6.05298e-15	2.83397e-14
ENSG00000279815	0.55021	1.74446	0.333177	5.23585	1.64231e-07	4.47604e-07
ENSG00000275441	21.8529	1.33111	0.0935755	14.225	6.41075e-46	1.75428e-44
ENSG00000248930	1.39656	2.91599	0.344792	8.45724	2.73789e-17	1.49689e-16
ENSG00000251467	2.2197	1.07691	0.148319	7.26073	3.84996e-13	1.59871e-12
ENSG00000280091	0.322182	1.09631	0.363762	3.01381	0.0025799	0.00460029
ENSG00000213757	94.9912	1.97348	0.0956515	20.6319	1.41889e-94	4.13689e-92
ENSG00000249180	2.56828	1.2397	0.200453	6.1845	6.22998e-10	2.05405e-09
ENSG00000269303	2.49241	1.04063	0.138552	7.5108	5.87649e-14	2.57351e-13
ENSG00000269066	1.54769	1.61554	0.184863	8.73911	2.34962e-18	1.37744e-17
ENSG00000268683	2.28629	1.41842	0.205011	6.91872	4.55727e-12	1.75166e-11
ENSG00000271049	5.14445	1.44938	0.166702	8.69442	3.48603e-18	2.02319e-17
ENSG00000279971	8.9797	1.48888	0.204649	7.27527	3.45718e-13	1.43995e-12
ENSG00000267275	1.33649	1.43319	0.18229	7.86216	3.77578e-15	1.79417e-14
ENSG00000268056	1.54161	1.58895	0.214528	7.4067	1.29478e-13	5.54656e-13
ENSG00000269836	4.32666	1.17913	0.151635	7.77607	7.48119e-15	3.47996e-14
ENSG00000267582	3.40731	1.21182	0.179413	6.75437	1.43455e-11	5.34022e-11
ENSG00000240418	5.98535	1.64545	0.108985	15.0979	1.67165e-51	6.07388e-50
ENSG00000267703	0.850813	1.74993	0.201947	8.66529	4.50373e-18	2.59536e-17
ENSG00000277825	1.10176	1.02296	0.174113	5.87527	4.22155e-09	1.30434e-08
ENSG00000267706	1.94931	2.19982	0.324186	6.7857	1.15528e-11	4.32945e-11
ENSG00000276831	3.96473	1.49987	0.160757	9.33003	1.0584e-20	7.19563e-20
ENSG00000280009	0.559903	1.78124	0.216438	8.22979	1.87536e-16	9.69357e-16
ENSG00000259797	2.81488	1.01147	0.160093	6.318	2.64966e-10	8.98733e-10
ENSG00000260891	7.50898	1.13374	0.101987	11.1165	1.04249e-28	1.15052e-27
ENSG00000249737	0.444427	1.20066	0.310158	3.87112	0.000108337	0.000226214
ENSG00000243099	1.13086	1.10639	0.157317	7.03289	2.02293e-12	7.97222e-12
ENSG00000273361	4.04856	1.35936	0.134127	10.1349	3.86838e-24	3.27173e-23
ENSG00000250619	0.354588	1.42426	0.39835	3.57539	0.000349711	0.00069131
ENSG00000251332	1.95288	1.4827	0.208286	7.11856	1.09062e-12	4.39159e-12
ENSG00000270846	1.47618	2.62621	0.453453	5.79158	6.97288e-09	2.11971e-08
ENSG00000259336	4.34951	1.88702	0.186555	10.1151	4.73647e-24	3.98422e-23
ENSG00000250267	2.50762	2.97037	0.343138	8.65648	4.86566e-18	2.79589e-17
ENSG00000254237	0.534369	1.37318	0.575934	2.38426	0.0171135	0.0271637
ENSG00000259639	0.309522	1.30163	0.521767	2.49465	0.012608	0.0204393
ENSG00000264790	0.393611	1.0202	0.333234	3.06152	0.00220218	0.00396201
ENSG00000278370	1.4288	1.43572	0.160382	8.95188	3.49469e-19	2.15537e-18
ENSG00000275897	22.0263	1.00198	0.113666	8.81513	1.19551e-18	7.13462e-18
ENSG00000266988	3.61399	1.06242	0.197512	5.37902	7.48907e-08	2.0989e-07
ENSG00000267780	0.468255	1.2146	0.281392	4.31641	1.58588e-05	3.59868e-05
ENSG00000240975	4.58588	1.16259	0.150109	7.74499	9.55915e-15	4.41453e-14
ENSG00000259195	1.26369	1.49548	0.212579	7.03495	1.99335e-12	7.86017e-12
ENSG00000259544	2.61761	1.42476	0.192651	7.39556	1.40819e-13	6.01791e-13
ENSG00000253574	1.11803	2.44238	0.280441	8.70906	3.06395e-18	1.78404e-17
ENSG00000280365	3.22064	3.67745	0.327538	11.2276	2.98593e-29	3.39343e-28
ENSG00000271958	0.324694	1.10152	0.424498	2.59488	0.00946236	0.0156195
ENSG00000270531	1.51574	2.70202	0.297197	9.09168	9.7517e-20	6.21935e-19
ENSG00000271716	2.71107	2.52888	0.231159	10.94	7.41869e-28	7.8197e-27
ENSG00000272483	3.94786	3.04899	0.202802	15.0343	4.37513e-51	1.55676e-49
ENSG00000234017	5.93904	1.79502	0.129514	13.8597	1.11178e-43	2.6985e-42
ENSG00000224412	1.3497	3.98579	0.428442	9.30299	1.36555e-20	9.22777e-20
ENSG00000270421	1.76033	4.20052	0.494069	8.50189	1.86533e-17	1.0299e-16
ENSG00000270002	0.586172	1.59595	0.352134	4.53221	5.83692e-06	1.37956e-05
ENSG00000206144	1.01169	1.45034	0.301113	4.81659	1.46034e-06	3.64777e-06
ENSG00000263637	0.584463	1.03697	0.274665	3.7754	0.000159753	0.000327714
ENSG00000273989	4.38113	1.03568	0.147784	7.00805	2.41662e-12	9.46406e-12
ENSG00000203437	0.748189	1.89344	0.287442	6.58721	4.48165e-11	1.60738e-10
ENSG00000225349	0.752069	2.81618	0.421331	6.68399	2.32519e-11	8.51665e-11
ENSG00000256159	0.732571	2.52266	0.395197	6.38331	1.73301e-10	5.96649e-10
ENSG00000256513	0.569968	1.37427	0.607043	2.26387	0.023582	0.0365484
ENSG00000241597	1.97351	1.81533	0.192881	9.41165	4.88406e-21	3.39338e-20
ENSG00000271717	10.2722	1.82676	0.134363	13.5957	4.24849e-42	9.41853e-41
ENSG00000260979	4.23343	1.13954	0.103591	11.0003	3.80669e-28	4.07768e-27
ENSG00000261481	2.20627	1.51615	0.141754	10.6957	1.06626e-26	1.05198e-25
ENSG00000237243	2.57982	2.69335	0.288868	9.32379	1.12262e-20	7.62688e-20
ENSG00000259390	4.65417	1.08616	0.228321	4.75717	1.9633e-06	4.84574e-06
ENSG00000241400	0.918781	1.33587	0.223043	5.98931	2.1074e-09	6.65794e-09
ENSG00000269954	1.1736	1.46735	0.378698	3.87472	0.000106746	0.000223028
ENSG00000241231	0.992199	3.19504	0.362234	8.82039	1.14062e-18	6.81977e-18
ENSG00000272832	1.66883	1.6583	0.175809	9.43243	4.00693e-21	2.80299e-20
ENSG00000276593	6.11759	1.08005	0.103037	10.4822	1.04299e-25	9.74653e-25
ENSG00000242199	2.33974	1.0902	0.171049	6.3736	1.84639e-10	6.34595e-10
ENSG00000280042	10.638	1.18932	0.156419	7.60343	2.88393e-14	1.28998e-13
ENSG00000269886	5.84435	1.16156	0.0995186	11.6718	1.77605e-31	2.26633e-30
ENSG00000231104	6.88998	1.23635	0.168864	7.32159	2.45048e-13	1.03209e-12
ENSG00000229990	2.99893	1.66991	0.184204	9.06553	1.24001e-19	7.85117e-19
ENSG00000248624	0.627023	2.62991	0.479729	5.48206	4.20399e-08	1.20181e-07
ENSG00000244630	1.10163	2.27729	0.294403	7.73529	1.03169e-14	4.7517e-14
ENSG00000248967	1.33122	2.48107	0.326698	7.59439	3.09253e-14	1.38021e-13
ENSG00000279891	12.9954	2.97286	0.225292	13.1956	9.30071e-40	1.85732e-38
ENSG00000267550	0.490119	1.61947	0.283142	5.71964	1.0675e-08	3.19686e-08
ENSG00000231132	2.04591	4.53967	0.891286	5.0934	3.51704e-07	9.3056e-07
ENSG00000232342	4.19305	1.46158	0.18195	8.03285	9.52347e-16	4.69652e-15
ENSG00000259805	0.755166	1.65836	0.246997	6.7141	1.89233e-11	6.97635e-11
ENSG00000253178	0.415443	1.0031	0.218478	4.59131	4.40467e-06	1.05316e-05
ENSG00000253474	1.27337	1.14886	0.315939	3.63635	0.000276531	0.000552729
ENSG00000259644	5.82788	1.75251	0.161727	10.8363	2.31743e-27	2.38367e-26
ENSG00000259356	0.541887	2.19802	0.406167	5.41161	6.24613e-08	1.76092e-07
ENSG00000267766	1.57959	2.01225	0.274233	7.33773	2.1724e-13	9.17862e-13
ENSG00000241105	0.504156	1.07034	0.202157	5.29461	1.19271e-07	3.29039e-07
ENSG00000254060	0.933466	3.44069	0.563027	6.11107	9.89675e-10	3.20976e-09
ENSG00000248538	49.2644	1.03598	0.263021	3.93876	8.19024e-05	0.000173213
ENSG00000254235	5.22725	1.11868	0.344537	3.24691	0.00116663	0.00217423
ENSG00000253273	2.21984	2.4943	0.260766	9.56529	1.11883e-21	8.10843e-21
ENSG00000254253	0.497498	1.21808	0.363469	3.35127	0.000804431	0.00152676
ENSG00000261632	2.45364	2.38199	0.228143	10.4408	1.61485e-25	1.48595e-24
ENSG00000255130	1.06148	1.37406	0.376614	3.64845	0.00026383	0.000528419
ENSG00000259591	6.46003	2.78922	0.198257	14.0687	5.91454e-45	1.53717e-43
ENSG00000273792	9.1185	2.14827	0.147562	14.5585	5.16029e-48	1.57517e-46
ENSG00000264622	0.32898	1.19837	0.43926	2.72816	0.00636895	0.0107854
ENSG00000250979	6.02165	1.36869	0.192369	7.11493	1.11973e-12	4.50467e-12
ENSG00000253455	1.29965	1.24544	0.190158	6.5495	5.77285e-11	2.05349e-10
ENSG00000279250	2.34799	2.72509	0.276098	9.87	5.61635e-23	4.42855e-22
ENSG00000274281	4.17558	1.56304	0.228253	6.84783	7.49773e-12	2.84234e-11
ENSG00000263924	3.37572	1.85266	0.180017	10.2916	7.68947e-25	6.80496e-24
ENSG00000276282	2.6209	1.12083	0.160258	6.99394	2.67274e-12	1.04399e-11
ENSG00000276486	1.03191	3.64365	0.544211	6.6953	2.15235e-11	7.90526e-11
ENSG00000243402	4.06157	2.64166	0.248441	10.6329	2.09413e-26	2.02741e-25
ENSG00000253720	3.18808	1.83034	0.201973	9.0623	1.27724e-19	8.07836e-19
ENSG00000256987	1.12134	1.06709	0.225797	4.7259	2.29095e-06	5.62299e-06
ENSG00000234428	10.4368	2.55169	0.161179	15.8314	1.8884e-56	8.73513e-55
ENSG00000256640	0.966212	2.34068	0.398626	5.87186	4.30928e-09	1.33034e-08
ENSG00000267015	1.17431	1.33946	0.338197	3.9606	7.47626e-05	0.000158685
ENSG00000279077	5.14077	1.07627	0.149864	7.18166	6.88703e-13	2.81323e-12
ENSG00000248115	6.69988	2.36223	0.164	14.4038	4.89637e-47	1.42585e-45
ENSG00000223722	50.6723	1.22778	0.201824	6.08344	1.17632e-09	3.78854e-09
ENSG00000227753	0.230522	1.05149	0.355806	2.95524	0.00312421	0.00551709
ENSG00000243761	0.85219	1.23277	0.1798	6.85634	7.06453e-12	2.68214e-11
ENSG00000271332	2.26223	2.63535	0.230288	11.4437	2.52785e-30	3.03033e-29
ENSG00000271983	6.81264	1.19397	0.114023	10.4713	1.16974e-25	1.08907e-24
ENSG00000263657	4.35902	2.05264	0.16426	12.4963	7.82051e-36	1.27016e-34
ENSG00000265713	3.28197	2.23674	0.241803	9.25028	2.2391e-20	1.48862e-19
ENSG00000240669	0.481402	1.51173	0.236498	6.39217	1.63548e-10	5.63918e-10
ENSG00000223628	0.309687	1.0573	0.256208	4.12672	3.67971e-05	8.05644e-05
ENSG00000231401	2.03891	2.26884	0.312825	7.25273	4.08452e-13	1.69319e-12
ENSG00000278044	0.404115	1.25057	0.324257	3.85674	0.000114911	0.000239225
ENSG00000257550	5.0428	1.1602	0.150593	7.70419	1.31681e-14	6.02736e-14
ENSG00000267281	71.1448	1.28925	0.0738808	17.4504	3.42082e-68	2.70667e-66
ENSG00000270175	101.726	1.08518	0.0792426	13.6944	1.09729e-42	2.51607e-41
ENSG00000275488	3.84235	3.30553	0.239512	13.8011	2.51002e-43	5.96883e-42
ENSG00000271379	0.303913	1.78306	0.514589	3.46502	0.000530198	0.00102719
ENSG00000225885	10.3119	1.44364	0.141528	10.2004	1.97477e-24	1.69856e-23
ENSG00000254283	0.251628	1.21577	0.439661	2.76523	0.00568823	0.00969749
ENSG00000254315	2.29836	1.60549	0.16953	9.47029	2.79073e-21	1.97229e-20
ENSG00000250432	7.94718	1.4253	0.118392	12.0388	2.22136e-33	3.12647e-32
ENSG00000260033	1.97246	3.39481	0.434937	7.80528	5.9368e-15	2.7831e-14
ENSG00000272545	0.337584	1.92983	0.608192	3.17307	0.00150838	0.00277384
ENSG00000280180	0.49217	1.11557	0.338	3.3005	0.000965112	0.00181568
ENSG00000259922	1.04963	1.66059	0.288577	5.75441	8.69454e-09	2.62254e-08
ENSG00000278434	5.30921	1.18925	0.136879	8.6883	3.67904e-18	2.13161e-17
ENSG00000267638	1.73613	1.13322	0.188799	6.00223	1.94621e-09	6.16896e-09
ENSG00000259221	0.558665	1.64517	0.355697	4.62521	3.7422e-06	9.01753e-06
ENSG00000259178	0.527563	1.24386	0.372061	3.34316	0.000828289	0.00156975
ENSG00000259432	0.515622	2.92214	0.629047	4.64534	3.39512e-06	8.21121e-06
ENSG00000270992	0.175764	1.02997	0.433243	2.37735	0.0174375	0.0276397
ENSG00000251080	1.10379	1.84297	0.490422	3.75794	0.000171319	0.000350276
ENSG00000255968	24.0839	1.2206	0.135438	9.01221	2.01945e-19	1.26103e-18
ENSG00000258273	0.833538	1.2675	0.22048	5.74884	8.98604e-09	2.70859e-08
ENSG00000273765	5.5654	1.38002	0.111563	12.3698	3.80602e-35	5.95822e-34
ENSG00000275228	0.905067	1.87998	0.214393	8.76885	1.80496e-18	1.0658e-17
ENSG00000265845	8.19654	1.08548	0.14619	7.42512	1.1268e-13	4.84381e-13
ENSG00000265908	6.14859	1.23368	0.161995	7.61554	2.62588e-14	1.17805e-13
ENSG00000259308	2.95265	1.51675	0.151715	9.99735	1.56529e-23	1.28064e-22
ENSG00000253573	1.14647	3.61515	0.439932	8.21751	2.07763e-16	1.07069e-15
ENSG00000251354	5.40655	3.17859	0.225903	14.0706	5.7553e-45	1.4974e-43
ENSG00000254065	2.0855	1.83438	0.192008	9.55367	1.25183e-21	9.0423e-21
ENSG00000269924	10.0762	1.98346	0.131628	15.0687	2.60261e-51	9.36452e-50
ENSG00000254653	1.78519	2.15111	0.261262	8.23351	1.81803e-16	9.40934e-16
ENSG00000255314	0.391173	1.28711	0.367266	3.50458	0.000457325	0.000892155
ENSG00000270475	0.49749	1.41254	0.305307	4.62664	3.71639e-06	8.95714e-06
ENSG00000266941	0.96779	1.32319	0.218397	6.05867	1.37255e-09	4.39903e-09
ENSG00000224222	1.96225	1.12866	0.186782	6.04267	1.51588e-09	4.8442e-09
ENSG00000269256	0.256249	1.17956	0.494188	2.38686	0.0169929	0.0269866
ENSG00000238007	0.250182	1.34878	0.505432	2.66857	0.00761746	0.0127471
ENSG00000263709	1.00079	1.70894	0.270523	6.31717	2.66393e-10	9.03445e-10
ENSG00000263781	2.36853	1.66728	0.133417	12.4968	7.7732e-36	1.26333e-34
ENSG00000234170	0.908184	2.29298	0.390786	5.86761	4.4211e-09	1.36363e-08
ENSG00000256176	2.05891	1.36571	0.226167	6.03852	1.55536e-09	4.96607e-09
ENSG00000253945	0.756294	1.63808	0.188967	8.66858	4.37554e-18	2.5227e-17
ENSG00000257864	1.01902	1.73789	0.289406	6.00505	1.91277e-09	6.06778e-09
ENSG00000257947	0.650945	2.7282	0.543392	5.02068	5.14899e-07	1.34285e-06
ENSG00000274591	2.33416	2.31405	0.212604	10.8843	1.3696e-27	1.42152e-26
ENSG00000278896	5.63982	2.02929	0.161633	12.5549	3.735e-36	6.17031e-35
ENSG00000258302	34.3185	1.03666	0.0974323	10.6397	1.94654e-26	1.88871e-25
ENSG00000236556	0.54885	2.73443	0.603241	4.53291	5.81779e-06	1.37545e-05
ENSG00000259188	2.5923	1.19334	0.188081	6.34481	2.22694e-10	7.60282e-10
ENSG00000280268	0.992517	1.82795	0.311275	5.87245	4.29412e-09	1.32608e-08
ENSG00000273973	5.35183	1.27741	0.102712	12.4368	1.65062e-35	2.63284e-34
ENSG00000274798	4.85671	1.09145	0.118196	9.23428	2.6002e-20	1.72155e-19
ENSG00000272144	45.5947	1.37366	0.0917199	14.9767	1.04229e-50	3.63345e-49
ENSG00000251168	0.896579	1.25051	0.210359	5.94465	2.77045e-09	8.68034e-09
ENSG00000250764	14.7642	1.09027	0.0910507	11.9743	4.84313e-33	6.70084e-32
ENSG00000249899	1.36449	1.53998	0.219863	7.00424	2.48322e-12	9.71932e-12
ENSG00000230829	1.54639	1.32676	0.185806	7.14056	9.29511e-13	3.76239e-12
ENSG00000249116	16.3125	1.23751	0.225369	5.49103	3.99585e-08	1.1449e-07
ENSG00000205644	1.80561	2.30765	0.230162	10.0262	1.16905e-23	9.6202e-23
ENSG00000264458	1.45958	3.1204	0.38683	8.06659	7.22859e-16	3.59502e-15
ENSG00000259884	43.7825	1.29063	0.14824	8.70637	3.13768e-18	1.82608e-17
ENSG00000240874	0.775943	1.17244	0.241268	4.8595	1.17682e-06	2.96902e-06
ENSG00000261265	2.57875	1.21308	0.216107	5.61333	1.98473e-08	5.81907e-08
ENSG00000261489	0.848734	2.49992	0.293868	8.50696	1.78559e-17	9.87463e-17
ENSG00000276772	11.1832	1.06066	0.145834	7.27306	3.51434e-13	1.46275e-12
ENSG00000260859	1.54398	1.68047	0.227742	7.37882	1.59704e-13	6.80082e-13
ENSG00000262316	1.93303	1.30168	0.19704	6.6062	3.94322e-11	1.41957e-10
ENSG00000260701	2.12195	1.11622	0.371352	3.00583	0.0026486	0.00471475
ENSG00000256325	2.969	1.45048	0.190807	7.60181	2.92028e-14	1.30551e-13
ENSG00000257289	0.63284	1.79886	0.492007	3.65616	0.00025602	0.00051331
ENSG00000259285	0.627975	1.01332	0.24208	4.18591	2.84022e-05	6.2887e-05
ENSG00000254163	1.57417	2.49877	0.321137	7.78102	7.19425e-15	3.3507e-14
ENSG00000253449	0.251615	1.2167	0.441197	2.75771	0.0058207	0.00991173
ENSG00000253792	0.256388	1.06205	0.465886	2.27964	0.022629	0.0351984
ENSG00000249774	2.47678	1.32372	0.12364	10.7063	9.51341e-27	9.42078e-26
ENSG00000251062	1.52698	1.42884	0.14728	9.70149	2.97125e-22	2.23271e-21
ENSG00000244604	3.02019	2.02931	0.147065	13.7988	2.59252e-43	6.15894e-42
ENSG00000274198	0.307141	1.24106	0.363513	3.41409	0.000639961	0.00122817
ENSG00000259099	0.383166	1.00841	0.265577	3.79706	0.00014642	0.000301598
ENSG00000255817	2.08638	1.42328	0.224219	6.34773	2.18511e-10	7.46638e-10
ENSG00000224163	0.380265	1.06929	0.40625	2.6321	0.008486	0.0141102
ENSG00000266179	0.479185	1.85315	0.292415	6.3374	2.3368e-10	7.95925e-10
ENSG00000253299	1.05642	1.28359	0.210636	6.09388	1.10203e-09	3.55855e-09
ENSG00000279092	7.47772	1.13923	0.19093	5.96672	2.42068e-09	7.61371e-09
ENSG00000249409	0.403225	1.27378	0.405728	3.1395	0.00169237	0.0030928
ENSG00000250234	1.00382	1.22071	0.196351	6.21699	5.06782e-10	1.68148e-09
ENSG00000278875	7.60318	1.069	0.136194	7.84908	4.19092e-15	1.98418e-14
ENSG00000253567	1.94821	1.43712	0.183038	7.85145	4.11248e-15	1.94838e-14
ENSG00000259098	3.26865	1.26827	0.341184	3.71726	0.000201399	0.000408944
ENSG00000226990	0.500913	1.86809	0.373265	5.00471	5.59465e-07	1.45459e-06
ENSG00000258012	3.63969	2.24546	0.207349	10.8293	2.49958e-27	2.5672e-26
ENSG00000249691	1.51656	3.33535	0.465801	7.16047	8.04009e-13	3.26593e-12
ENSG00000250280	2.9567	2.69555	0.261863	10.2937	7.51989e-25	6.6561e-24
ENSG00000276853	12.5683	1.01358	0.10926	9.27678	1.74675e-20	1.17035e-19
ENSG00000270016	2.37321	1.11321	0.135857	8.19398	2.52729e-16	1.29382e-15
ENSG00000254485	16.6903	1.00227	0.100397	9.98302	1.80873e-23	1.4728e-22
ENSG00000213174	0.706895	1.20448	0.186601	6.45485	1.08327e-10	3.77931e-10
ENSG00000274191	8.51734	1.08099	0.105806	10.2167	1.66967e-24	1.44387e-23
ENSG00000259862	0.590469	1.07794	0.416389	2.58878	0.00963178	0.015882
ENSG00000240751	8.89905	1.18896	0.143401	8.29115	1.12162e-16	5.87905e-16
ENSG00000280381	3.94109	1.68655	0.172691	9.76625	1.57165e-22	1.20317e-21
ENSG00000275409	14.0032	1.03712	0.100609	10.3084	6.45842e-25	5.73761e-24
ENSG00000277840	9.83272	1.4934	0.120819	12.3607	4.26384e-35	6.64682e-34
ENSG00000257769	2.17303	1.79641	0.207365	8.66304	4.59339e-18	2.64544e-17
ENSG00000262380	2.69328	1.22198	0.159416	7.66539	1.7829e-14	8.08998e-14
ENSG00000250322	0.615169	3.0343	0.560877	5.40992	6.30526e-08	1.77707e-07
ENSG00000229119	152.595	2.04061	0.109448	18.6445	1.40022e-77	1.71838e-75
ENSG00000244076	1.05952	1.38671	0.173723	7.98228	1.43658e-15	7.01266e-15
ENSG00000279772	0.25256	1.16155	0.358618	3.23896	0.00119966	0.00223283
ENSG00000251001	0.733234	3.32278	0.513208	6.47453	9.51073e-11	3.33163e-10
ENSG00000260823	0.630258	2.64647	0.386576	6.84593	7.59783e-12	2.87757e-11
ENSG00000261527	1.14989	1.47478	0.220861	6.67738	2.43247e-11	8.8947e-11
ENSG00000261267	5.11156	1.13	0.147896	7.64049	2.16389e-14	9.75526e-14
ENSG00000260740	5.5255	1.27989	0.151695	8.43727	3.24824e-17	1.76788e-16
ENSG00000277543	1.81478	1.36772	0.194697	7.02487	2.14266e-12	8.42889e-12
ENSG00000265113	0.924739	3.24095	0.355625	9.11339	7.98446e-20	5.12077e-19
ENSG00000258654	3.91687	2.0536	0.219842	9.34124	9.52136e-21	6.49523e-20
ENSG00000259582	0.279462	1.15189	0.512092	2.24938	0.0244885	0.0378593
ENSG00000279091	0.624496	1.48319	0.337393	4.39602	1.10253e-05	2.54031e-05
ENSG00000249713	2.35282	1.50377	0.223818	6.71869	1.83365e-11	6.77093e-11
ENSG00000271781	39.9094	1.22281	0.0968138	12.6306	1.43251e-36	2.42058e-35
ENSG00000248529	0.600322	1.43938	0.287551	5.00566	5.56722e-07	1.44792e-06
ENSG00000257817	11.8692	1.15663	0.166576	6.94357	3.82325e-12	1.47767e-11
ENSG00000259377	0.706886	1.55252	0.302401	5.13396	2.83712e-07	7.56361e-07
ENSG00000248393	0.679519	3.77815	0.893736	4.22737	2.3644e-05	5.27668e-05
ENSG00000248870	1.93198	3.12221	0.2545	12.268	1.34531e-34	2.04224e-33
ENSG00000185296	0.258445	1.00094	0.405838	2.46634	0.0136502	0.0220034
ENSG00000271963	1.02211	1.03686	0.171431	6.04826	1.46421e-09	4.68374e-09
ENSG00000271892	0.28185	1.2662	0.408835	3.09709	0.0019543	0.00354215
ENSG00000278913	0.563585	3.37055	0.627742	5.36933	7.90311e-08	2.21133e-07
ENSG00000240627	0.346336	1.10403	0.252962	4.36439	1.27476e-05	2.91913e-05
ENSG00000250140	1.24834	1.11639	0.217468	5.13356	2.84316e-07	7.57886e-07
ENSG00000267898	25.1687	1.19686	0.0741441	16.1423	1.28648e-58	6.56994e-57
ENSG00000255159	3.77821	3.30882	0.268429	12.3266	6.51435e-35	1.00541e-33
ENSG00000259358	0.672656	1.44196	0.288885	4.99148	5.99189e-07	1.55333e-06
ENSG00000261915	0.834806	1.03201	0.175983	5.86426	4.51129e-09	1.39065e-08
ENSG00000271869	47.8192	1.56692	0.0930625	16.8373	1.30121e-63	8.49351e-62
ENSG00000254538	4.59626	3.0428	0.247437	12.2973	9.3684e-35	1.43348e-33
ENSG00000259222	4.72918	1.34041	0.210967	6.35364	2.10283e-10	7.19339e-10
ENSG00000259265	0.567917	1.0032	0.358297	2.79991	0.00511176	0.00876909
ENSG00000273851	1.26097	1.37612	0.294734	4.66902	3.02642e-06	7.35017e-06
ENSG00000261195	6.79338	1.49255	0.144504	10.3287	5.22453e-25	4.66475e-24
ENSG00000259474	1.13032	1.81072	0.244002	7.42093	1.16305e-13	4.99339e-13
ENSG00000259645	4.89117	1.05128	0.129634	8.10957	5.07976e-16	2.5482e-15
ENSG00000260310	7.07564	1.43965	0.158017	9.1107	8.18523e-20	5.24393e-19
ENSG00000260816	27.7936	2.59445	0.142374	18.2228	3.40277e-74	3.52037e-72
ENSG00000261537	2.10473	2.13485	0.21788	9.79828	1.14516e-22	8.84412e-22
ENSG00000279732	0.605608	1.37629	0.292038	4.7127	2.44458e-06	5.98602e-06
ENSG00000280190	3.55224	3.4591	0.30103	11.4909	1.46607e-30	1.77877e-29
ENSG00000279123	2.22532	1.18036	0.163072	7.23823	4.54579e-13	1.87873e-12
ENSG00000257474	4.60933	3.48873	0.218773	15.9468	2.99812e-57	1.43228e-55
ENSG00000257604	3.35171	2.08606	0.159967	13.0406	7.18996e-39	1.37257e-37
ENSG00000280138	241.216	1.01073	0.103514	9.76421	1.6036e-22	1.22627e-21
ENSG00000267092	5.05379	1.12992	0.132614	8.52034	1.59082e-17	8.82895e-17
ENSG00000253370	0.522108	3.4701	1.12068	3.09641	0.00195879	0.00355001
ENSG00000253591	1.7104	1.07992	0.296221	3.64565	0.000266717	0.000534
ENSG00000250001	0.987184	3.66961	0.585762	6.26468	3.73587e-10	1.25224e-09
ENSG00000279698	0.49297	3.18471	0.821773	3.87541	0.000106446	0.00022246
ENSG00000249857	0.261033	1.38835	0.54946	2.52675	0.0115123	0.0187686
ENSG00000275155	8.95203	1.42716	0.156997	9.09041	9.86688e-20	6.28947e-19
ENSG00000280131	0.355273	2.57742	1.02022	2.52634	0.0115257	0.0187897
ENSG00000260368	16.0413	1.21154	0.0972789	12.4543	1.32475e-35	2.12574e-34
ENSG00000262708	1.26755	2.37934	0.282306	8.42822	3.50957e-17	1.90645e-16
ENSG00000266900	3.71894	1.12796	0.185437	6.08274	1.18148e-09	3.80439e-09
ENSG00000256361	2.94847	1.05047	0.162584	6.46105	1.03976e-10	3.63277e-10
ENSG00000256734	0.714496	1.33131	0.272685	4.88222	1.04899e-06	2.65781e-06
ENSG00000265261	3.91202	2.27256	0.212893	10.6747	1.3371e-26	1.31327e-25
ENSG00000278107	37.0043	1.18972	0.078313	15.1918	4.00567e-52	1.49729e-50
ENSG00000249084	1.3617	1.21969	0.236768	5.15141	2.58535e-07	6.91694e-07
ENSG00000271064	5.12992	1.31404	0.155519	8.44943	2.92738e-17	1.59832e-16
ENSG00000272831	65.2495	1.37093	0.0671269	20.423	1.04524e-92	2.82492e-90
ENSG00000257005	0.424548	1.49859	0.32279	4.64261	3.44043e-06	8.3162e-06
ENSG00000261386	14.4502	1.48421	0.113695	13.0543	6.0021e-39	1.14991e-37
ENSG00000261396	3.78106	1.17526	0.184182	6.38099	1.75944e-10	6.05533e-10
ENSG00000276075	48.463	1.64591	0.104532	15.7455	7.37195e-56	3.29593e-54
ENSG00000253116	4.96116	1.73881	0.194129	8.95699	3.33652e-19	2.05941e-18
ENSG00000263316	12.3713	1.06793	0.183844	5.80886	6.28978e-09	1.91738e-08
ENSG00000263338	3.27537	1.24264	0.15119	8.21902	2.05179e-16	1.05771e-15
ENSG00000204584	36.3601	1.36607	0.100681	13.5683	6.17003e-42	1.36157e-40
ENSG00000259546	1.14779	1.54256	0.182076	8.47204	2.41128e-17	1.32298e-16
ENSG00000259649	3.44503	1.31482	0.136962	9.59991	8.00138e-22	5.85611e-21
ENSG00000280408	4.01421	2.15395	0.171564	12.5548	3.74224e-36	6.18016e-35
ENSG00000257809	3.78743	1.14162	0.131528	8.67969	3.96851e-18	2.29518e-17
ENSG00000259950	1.94688	2.42465	0.289975	8.36157	6.18904e-17	3.29938e-16
ENSG00000254044	0.939062	1.19594	0.259828	4.60281	4.16821e-06	9.99303e-06
ENSG00000223727	1.80131	1.35597	0.207167	6.54529	5.93805e-11	2.10992e-10
ENSG00000249921	2.24862	1.30233	0.152313	8.55032	1.22749e-17	6.8624e-17
ENSG00000251281	0.609026	1.05043	0.333584	3.1489	0.00163883	0.00300021
ENSG00000249807	1.27122	2.13487	0.278858	7.65573	1.92214e-14	8.70208e-14
ENSG00000260515	1.051	2.32774	0.261992	8.88476	6.40606e-19	3.88474e-18
ENSG00000272417	8.08586	1.34815	0.106547	12.6531	1.07501e-36	1.82805e-35
ENSG00000280368	0.825808	2.27786	0.302809	7.52244	5.37646e-14	2.3612e-13
ENSG00000280449	0.666218	1.87039	0.327702	5.70759	1.14588e-08	3.4222e-08
ENSG00000185641	258.508	1.84032	0.0865165	21.2713	2.09472e-100	8.53988e-98
ENSG00000271918	85.5361	1.0673	0.0661974	16.123	1.7578e-58	8.89196e-57
ENSG00000272265	2.07438	1.21466	0.133283	9.11334	7.98811e-20	5.12242e-19
ENSG00000253404	30.1355	1.65106	0.145141	11.3756	5.53371e-30	6.51997e-29
ENSG00000228403	1.49041	1.20272	0.19784	6.07925	1.20746e-09	3.88543e-09
ENSG00000254547	0.753754	1.18852	0.412143	2.88376	0.0039296	0.00684411
ENSG00000263017	0.875866	2.40861	0.248274	9.70142	2.97329e-22	2.23389e-21
ENSG00000267430	2.59575	1.71164	0.21062	8.12668	4.412e-16	2.22342e-15
ENSG00000264451	0.77429	1.18464	0.283373	4.18048	2.90892e-05	6.43222e-05
ENSG00000266222	0.611586	2.27413	0.415211	5.47704	4.32503e-08	1.23465e-07
ENSG00000276107	160.922	1.15389	0.142869	8.07656	6.66182e-16	3.31897e-15
ENSG00000278621	403.072	1.16362	0.184917	6.29265	3.12092e-10	1.05375e-09
ENSG00000253142	0.30935	1.50555	0.562161	2.67815	0.007403	0.0124163
ENSG00000259257	1.43621	1.98645	0.253535	7.83501	4.68791e-15	2.21381e-14
ENSG00000265912	13.5487	1.29398	0.131459	9.84323	7.33207e-23	5.73815e-22
ENSG00000266598	2.47906	2.56834	0.266843	9.62491	6.27633e-22	4.6217e-21
ENSG00000272006	4.73703	1.51613	0.135799	11.1645	6.08073e-29	6.78871e-28
ENSG00000280163	6.80819	1.49945	0.108988	13.7579	4.56491e-43	1.06863e-41
ENSG00000263126	47.4831	1.08535	0.0715461	15.1699	5.59349e-52	2.07468e-50
ENSG00000260018	56.6616	1.80484	0.105824	17.055	3.20685e-65	2.24559e-63
ENSG00000260410	1.99663	1.05911	0.133139	7.95492	1.79253e-15	8.69198e-15
ENSG00000269986	1.16681	1.28967	0.279575	4.61296	3.96982e-06	9.54071e-06
ENSG00000267637	1.70197	1.37398	0.197285	6.96445	3.29683e-12	1.28048e-11
ENSG00000259245	0.581229	1.35117	0.280738	4.81292	1.48737e-06	3.71183e-06
ENSG00000253347	4.51392	1.04992	0.126009	8.3321	7.94238e-17	4.20797e-16
ENSG00000242958	1.3178	2.30805	0.277818	8.30778	9.75121e-17	5.12959e-16
ENSG00000262089	71.0854	1.13002	0.0699886	16.1458	1.2165e-58	6.22576e-57
ENSG00000274064	1.90591	3.18717	0.294597	10.8187	2.80603e-27	2.87702e-26
ENSG00000229751	2.87072	2.299	0.240743	9.54962	1.30178e-21	9.3834e-21
ENSG00000234752	2.92945	1.33744	0.251735	5.31287	1.07912e-07	2.98644e-07
ENSG00000258122	1.60996	1.29604	0.176397	7.34731	2.02231e-13	8.56326e-13
ENSG00000241008	0.930779	1.53386	0.177263	8.65302	5.01529e-18	2.87981e-17
ENSG00000205106	10.0136	1.72167	0.142602	12.0733	1.4624e-33	2.0808e-32
ENSG00000254519	0.637306	1.54887	0.442411	3.50098	0.000463555	0.000903721
ENSG00000266696	3.76025	3.10136	0.22353	13.8745	9.04469e-44	2.20422e-42
ENSG00000272256	5.46955	1.70563	0.122776	13.8922	7.06067e-44	1.73123e-42
ENSG00000272707	11.1033	1.00368	0.0764027	13.1367	2.02991e-39	3.98257e-38
ENSG00000260733	2.59783	3.05872	0.29162	10.4887	9.73368e-26	9.11895e-25
ENSG00000261837	3.1817	2.09018	0.228436	9.14999	5.694e-20	3.6867e-19
ENSG00000279129	7.64772	2.10563	0.210695	9.99377	1.62288e-23	1.32572e-22
ENSG00000279887	2.70477	2.75652	0.258211	10.6755	1.32604e-26	1.30267e-25
ENSG00000253288	0.974128	1.75955	0.270642	6.50139	7.95822e-11	2.80556e-10
ENSG00000267762	1.22526	2.16816	0.30613	7.0825	1.41573e-12	5.65246e-12
ENSG00000278983	26.1411	1.98476	0.145861	13.6072	3.62693e-42	8.07033e-41
ENSG00000279629	1.18989	2.11781	0.27468	7.71008	1.25737e-14	5.76245e-14
ENSG00000259503	2.31618	1.07396	0.202346	5.30755	1.11109e-07	3.07155e-07
ENSG00000259519	1.86585	1.082	0.150863	7.17206	7.38761e-13	3.00953e-12
ENSG00000227432	1.06577	1.41191	0.245676	5.74705	9.08146e-09	2.73615e-08
ENSG00000234638	0.306183	1.48882	0.52917	2.81351	0.00490042	0.00842693
ENSG00000249098	2.4673	3.84208	0.404129	9.50707	1.96101e-21	1.39698e-20
ENSG00000250592	1.16884	3.61639	0.565538	6.3946	1.60967e-10	5.55257e-10
ENSG00000251579	1.97259	3.87484	0.381584	10.1546	3.16088e-24	2.68563e-23
ENSG00000234136	1.62123	2.37628	0.277073	8.57636	9.79224e-18	5.50901e-17
ENSG00000273375	5.56567	1.09836	0.100346	10.9457	6.96438e-28	7.34888e-27
ENSG00000266498	2.60404	1.22018	0.184014	6.63095	3.33535e-11	1.20733e-10
ENSG00000272155	32.3686	1.07044	0.0911162	11.748	7.22738e-32	9.4301e-31
ENSG00000254398	2.23642	1.07262	0.160544	6.68117	2.37043e-11	8.67512e-11
ENSG00000273319	12.9102	1.73537	0.156128	11.1151	1.05973e-28	1.16901e-27
ENSG00000242318	1.07381	3.06378	0.3782	8.10096	5.45278e-16	2.73133e-15
ENSG00000241577	0.953481	2.5438	0.367501	6.9219	4.45632e-12	1.71415e-11
ENSG00000230459	1.07001	3.34284	0.352458	9.48437	2.43858e-21	1.72799e-20
ENSG00000259543	0.602269	2.13423	0.389302	5.4822	4.20073e-08	1.20103e-07
ENSG00000279180	0.285082	1.16038	0.353382	3.28365	0.00102474	0.00192214
ENSG00000266830	9.24243	1.20195	0.228901	5.25094	1.51325e-07	4.13671e-07
ENSG00000254366	11.124	1.0498	0.16235	6.46628	1.00447e-10	3.5128e-10
ENSG00000222020	24.7421	1.76464	0.0926332	19.0498	6.594e-81	9.70084e-79
ENSG00000271014	1.01953	2.00598	0.278138	7.21217	5.50677e-13	2.26384e-12
ENSG00000272597	2.87329	1.15576	0.147887	7.8152	5.48765e-15	2.57782e-14
ENSG00000257543	15.8065	1.00509	0.0789578	12.7295	4.05446e-37	7.06951e-36
ENSG00000258230	6.60153	1.14808	0.142489	8.05732	7.79847e-16	3.8686e-15
ENSG00000244249	0.422179	2.73558	0.582453	4.69666	2.64455e-06	6.4563e-06
ENSG00000277563	3.76419	1.63609	0.172566	9.48095	2.51967e-21	1.78413e-20
ENSG00000272748	1.51112	1.10357	0.185213	5.9584	2.54713e-09	7.99849e-09
ENSG00000212664	32.6521	1.7158	0.0944062	18.1746	8.19678e-74	8.35429e-72
ENSG00000260586	8.51554	2.99532	0.211097	14.1893	1.06742e-45	2.87193e-44
ENSG00000278017	8.70114	1.23699	0.115869	10.6758	1.32164e-26	1.29888e-25
ENSG00000279236	9.77861	1.70573	0.170555	10.001	1.50794e-23	1.23456e-22
ENSG00000253844	7.05247	1.35003	0.159686	8.45424	2.80916e-17	1.53516e-16
ENSG00000226261	3.44107	1.05749	0.122484	8.6337	5.93993e-18	3.39494e-17
ENSG00000272966	2.16791	1.86713	0.146502	12.7447	3.33491e-37	5.85093e-36
ENSG00000218682	2.68444	2.39185	0.164567	14.5342	7.35869e-48	2.22925e-46
ENSG00000241409	1.30852	2.69865	0.331814	8.13302	4.18724e-16	2.11326e-15
ENSG00000222007	2.68143	2.94832	0.334524	8.8135	1.21297e-18	7.23527e-18
ENSG00000259600	0.29434	1.58481	0.709374	2.2341	0.0254766	0.0392488
ENSG00000238111	0.819317	3.14913	0.419251	7.51132	5.85338e-14	2.56433e-13
ENSG00000273153	2.69955	1.30229	0.139299	9.34884	8.86174e-21	6.06073e-20
ENSG00000253586	0.763791	2.93939	0.44689	6.57743	4.78657e-11	1.71266e-10
ENSG00000280183	5.27301	1.25819	0.15748	7.9895	1.35482e-15	6.62361e-15
ENSG00000254812	11.8926	1.1073	0.109198	10.1403	3.66067e-24	3.10042e-23
ENSG00000279605	66.3925	1.53459	0.0811086	18.9202	7.78044e-80	1.06333e-77
ENSG00000279766	12.2948	1.51939	0.123009	12.3518	4.76048e-35	7.40661e-34
ENSG00000280326	3.36799	2.18707	0.207441	10.5431	5.46805e-26	5.17137e-25
ENSG00000238259	1.52573	2.84967	0.307595	9.26434	1.96284e-20	1.3102e-19
ENSG00000229023	4.30706	1.54349	0.164995	9.35473	8.38102e-21	5.73848e-20
ENSG00000236451	0.828416	1.1336	0.370914	3.05623	0.00224137	0.00402966
ENSG00000263098	0.784906	1.13571	0.244408	4.64677	3.37172e-06	8.15747e-06
ENSG00000268955	0.412968	2.14788	0.34996	6.13749	8.38332e-10	2.7344e-09
ENSG00000266111	2.86583	1.22047	0.186018	6.56105	5.34316e-11	1.90516e-10
ENSG00000228528	0.948197	1.35208	0.297937	4.53813	5.67539e-06	1.34291e-05
ENSG00000238171	2.12347	1.07197	0.161148	6.65209	2.8896e-11	1.05088e-10
ENSG00000276790	2.61382	1.18868	0.203399	5.84408	5.09387e-09	1.56342e-08
ENSG00000279221	0.829146	1.68732	0.294797	5.72366	1.04252e-08	3.12477e-08
ENSG00000235127	0.333821	1.1917	0.40822	2.91927	0.00350854	0.00615063
ENSG00000270207	0.656246	1.67925	0.255256	6.57868	4.74641e-11	1.69893e-10
ENSG00000275645	18.9389	1.22482	0.086413	14.1741	1.32583e-45	3.54147e-44
ENSG00000228862	0.935235	1.33839	0.222412	6.01763	1.76991e-09	5.62868e-09
ENSG00000255321	3.10878	4.53649	0.315735	14.368	8.21476e-47	2.36215e-45
ENSG00000259528	1.60447	2.35609	0.250096	9.42078	4.47769e-21	3.12141e-20
ENSG00000240881	0.190623	1.00808	0.377524	2.67025	0.00757955	0.0126889
ENSG00000266901	0.78735	2.3348	0.342392	6.81907	9.16304e-12	3.45297e-11
ENSG00000223884	2.81402	1.54028	0.187566	8.21194	2.1764e-16	1.11967e-15
ENSG00000223973	1.63029	2.53425	0.283866	8.92761	4.35299e-19	2.669e-18
ENSG00000270190	2.92716	1.56098	0.185569	8.41186	4.03571e-17	2.18117e-16
ENSG00000279191	15.0792	1.62496	0.123488	13.1588	1.51456e-39	2.991e-38
ENSG00000237262	0.367739	1.03538	0.345706	2.99496	0.0027448	0.00487788
ENSG00000278464	0.889411	1.59972	0.310677	5.14915	2.61668e-07	6.99725e-07
ENSG00000234185	5.28637	1.78377	0.130268	13.6931	1.11681e-42	2.55962e-41
ENSG00000255122	9.17121	1.71421	0.136053	12.5995	2.1245e-36	3.56481e-35
ENSG00000263718	6.84255	1.20204	0.142965	8.4079	4.17421e-17	2.25299e-16
ENSG00000265121	0.576374	1.18752	0.241871	4.90974	9.11982e-07	2.32204e-06
ENSG00000242097	1.03425	2.04775	0.304854	6.71715	1.8531e-11	6.83906e-11
ENSG00000250271	1.13312	2.75077	0.347828	7.90841	2.6069e-15	1.2511e-14
ENSG00000223908	1.4812	1.23638	0.194018	6.37253	1.85937e-10	6.38921e-10
ENSG00000250603	0.351181	1.24036	0.347473	3.56965	0.000357459	0.00070598
ENSG00000273972	7.78332	1.45518	0.11488	12.6669	9.02152e-37	1.54228e-35
ENSG00000275417	1.05417	2.28722	0.221408	10.3303	5.13924e-25	4.5905e-24
ENSG00000254443	0.286717	1.0794	0.389303	2.77265	0.00556021	0.00949235
ENSG00000269980	3.56855	1.16772	0.125321	9.31779	1.18793e-20	8.05579e-20
ENSG00000269997	12.9338	1.13501	0.123665	9.17806	4.38924e-20	2.86621e-19
ENSG00000270048	6.52434	1.27759	0.136267	9.37563	6.87663e-21	4.72726e-20
ENSG00000270061	9.37866	1.16549	0.118437	9.84065	7.52211e-23	5.88209e-22
ENSG00000270130	10.6496	1.1717	0.117238	9.99418	1.61623e-23	1.32074e-22
ENSG00000271272	0.47721	1.13346	0.360347	3.14548	0.00165816	0.00303351
ENSG00000279834	1.95976	1.56167	0.210391	7.42269	1.14763e-13	4.92938e-13
ENSG00000279858	2.30027	1.63465	0.173704	9.41054	4.93615e-21	3.42809e-20
ENSG00000257475	7.18365	1.81185	0.138847	13.0492	6.41913e-39	1.22737e-37
ENSG00000251413	0.440296	2.65002	0.585498	4.52609	6.00845e-06	1.41857e-05
ENSG00000249228	0.199557	1.05095	0.463668	2.2666	0.0234144	0.0363143
ENSG00000243486	0.316593	1.34795	0.630656	2.13738	0.0325672	0.0491995
ENSG00000260473	2.24459	1.38458	0.192695	7.18536	6.70327e-13	2.74051e-12
ENSG00000235637	0.341769	1.22578	0.548918	2.23309	0.0255431	0.0393456
ENSG00000259621	2.73388	2.63223	0.27182	9.68371	3.53655e-22	2.64715e-21
ENSG00000235279	1.88668	4.56937	0.611593	7.47126	7.94278e-14	3.4542e-13
ENSG00000271711	1.74293	1.29008	0.186754	6.90789	4.91905e-12	1.88664e-11
ENSG00000231362	1.49483	1.1388	0.155677	7.31515	2.57093e-13	1.08055e-12
ENSG00000250354	0.514913	2.59902	0.478683	5.42952	5.65058e-08	1.59807e-07
ENSG00000225807	0.503073	1.10233	0.291388	3.78303	0.000154931	0.000318298
ENSG00000274272	209.661	1.51889	0.075444	20.1326	3.82179e-90	9.01248e-88
ENSG00000265801	0.931744	3.14925	0.420404	7.49101	6.83469e-14	2.98093e-13
ENSG00000270554	0.971397	1.48614	0.314802	4.72086	2.34854e-06	5.76024e-06
ENSG00000257458	2.90298	2.61616	0.230559	11.347	7.67232e-30	8.97598e-29
ENSG00000239227	0.275874	1.46785	0.339203	4.32734	1.50923e-05	3.43155e-05
ENSG00000240995	0.524916	1.10359	0.314562	3.50834	0.000450913	0.000880253
ENSG00000256950	8.12928	1.57614	0.0882664	17.8566	2.56921e-71	2.34085e-69
ENSG00000229190	3.15127	1.31425	0.178217	7.37439	1.65095e-13	7.02291e-13
ENSG00000238246	9.82871	2.28563	0.162126	14.0978	3.91709e-45	1.02916e-43
ENSG00000228804	5.53198	1.00387	0.155535	6.45433	1.08698e-10	3.79141e-10
ENSG00000227267	1.20965	2.08873	0.319348	6.54061	6.12696e-11	2.17511e-10
ENSG00000273455	4.07442	1.23097	0.117295	10.4947	9.14154e-26	8.56754e-25
ENSG00000231359	20.4207	1.04121	0.100191	10.3922	2.69167e-25	2.44409e-24
ENSG00000228446	9.00961	1.07843	0.130434	8.26802	1.36203e-16	7.10278e-16
ENSG00000274629	1.81435	1.08596	0.131536	8.25596	1.50689e-16	7.8395e-16
ENSG00000229172	0.320832	1.1538	0.313885	3.67586	0.000237049	0.000477104
ENSG00000234273	0.957895	1.12819	0.375348	3.00572	0.00264951	0.0047162
ENSG00000234513	5.7593	1.30657	0.102562	12.7393	3.57727e-37	6.25788e-36
ENSG00000223886	13.4194	1.30059	0.110107	11.8121	3.3797e-32	4.47775e-31
ENSG00000279956	0.521456	1.20272	0.315478	3.81238	0.000137634	0.000284194
ENSG00000233383	0.436905	1.84742	0.331818	5.56757	2.5831e-08	7.51209e-08
ENSG00000272693	0.50632	1.11407	0.380379	2.92884	0.00340228	0.00597435
ENSG00000235920	0.911082	1.81863	0.271226	6.7052	2.01131e-11	7.40025e-11
ENSG00000278424	0.349628	1.51372	0.679227	2.22859	0.0258411	0.0397651
ENSG00000228569	2.1832	1.77327	0.193129	9.1818	4.23948e-20	2.77066e-19
ENSG00000235574	3.48924	1.00002	0.230122	4.34559	1.389e-05	3.1688e-05
ENSG00000268181	0.55391	1.30249	0.21434	6.07677	1.22625e-09	3.94353e-09
ENSG00000237614	32.0132	1.2286	0.134641	9.12498	7.1748e-20	4.61565e-19
ENSG00000217702	22.9744	1.18753	0.151987	7.81339	5.567e-15	2.61356e-14
ENSG00000228540	2.80742	1.91236	0.190586	10.0341	1.07944e-23	8.90412e-23
ENSG00000237773	17.5385	1.15725	0.0954792	12.1204	8.23249e-34	1.18967e-32
ENSG00000273142	567.278	1.10918	0.0666542	16.6408	3.52829e-62	2.14583e-60
ENSG00000225457	0.303916	1.56178	0.482774	3.235	0.00121641	0.002262
ENSG00000277206	0.259846	1.4089	0.629904	2.23669	0.0253068	0.0390054
ENSG00000248374	0.562636	2.86311	0.510916	5.60387	2.09621e-08	6.13808e-08
ENSG00000270915	0.837147	1.78839	0.281949	6.34295	2.25411e-10	7.69067e-10
ENSG00000270842	0.600497	3.19911	0.746517	4.28538	1.82428e-05	4.11616e-05
ENSG00000279328	6.55591	1.42791	0.105135	13.5817	5.14216e-42	1.13631e-40
ENSG00000227869	0.366996	1.2688	0.445227	2.84977	0.00437503	0.00757194
ENSG00000257509	14.8426	1.3135	0.100378	13.0856	3.98231e-39	7.6846e-38
ENSG00000232111	1.75608	2.83357	0.369491	7.66883	1.73566e-14	7.88304e-14
ENSG00000257083	1.41736	2.71581	0.375329	7.23581	4.6276e-13	1.91106e-12
ENSG00000279310	0.90012	4.09915	0.648708	6.31895	2.63352e-10	8.93385e-10
ENSG00000276030	11.0292	2.06292	0.102683	20.0902	8.98276e-90	2.03837e-87
ENSG00000268455	0.705748	2.06736	0.38695	5.34271	9.15668e-08	2.5486e-07
ENSG00000279861	100.091	1.08549	0.0777621	13.9591	2.77031e-44	6.94845e-43
ENSG00000235548	1.33991	1.8103	0.355539	5.0917	3.54872e-07	9.38425e-07
ENSG00000258044	3.24982	1.31437	0.183059	7.18002	6.96992e-13	2.84588e-12
ENSG00000277130	6.06818	1.30485	0.132961	9.81382	9.81758e-23	7.62503e-22
ENSG00000258225	0.311945	1.57284	0.611732	2.57113	0.0101367	0.0166569
ENSG00000258323	1.66471	2.54772	0.235814	10.8039	3.29744e-27	3.36722e-26
ENSG00000228550	0.443806	1.67585	0.3808	4.40085	1.07826e-05	2.48691e-05
ENSG00000257835	1.10138	3.83919	0.574273	6.68531	2.30437e-11	8.44234e-11
ENSG00000214650	11.3988	1.57758	0.131877	11.9625	5.58444e-33	7.70214e-32
ENSG00000279071	3.24797	1.66738	0.171313	9.73293	2.18223e-22	1.65506e-21
ENSG00000279121	2.02235	2.3073	0.247769	9.31234	1.25046e-20	8.46909e-20
ENSG00000279334	1.67723	2.83534	0.311716	9.09591	9.37971e-20	5.99004e-19
ENSG00000279527	2.44881	3.07948	0.238745	12.8986	4.58347e-38	8.39349e-37
ENSG00000280097	2.17157	1.10377	0.182965	6.03269	1.61254e-09	5.14181e-09
ENSG00000280354	0.816396	1.88946	0.269759	7.00427	2.48285e-12	9.71867e-12
ENSG00000236580	0.328976	1.33386	0.447985	2.97746	0.00290647	0.00515281
ENSG00000250804	0.366959	1.17819	0.519456	2.26812	0.0233216	0.0361844
ENSG00000251313	1.18827	1.4145	0.168866	8.37646	5.4545e-17	2.91847e-16
ENSG00000271057	0.900039	1.31168	0.229708	5.71021	1.12835e-08	3.37131e-08
ENSG00000255565	2.13517	3.2415	0.349261	9.28104	1.67834e-20	1.12561e-19
ENSG00000258365	31.0024	1.05449	0.0834232	12.6403	1.26561e-36	2.14233e-35
ENSG00000270702	1.41898	1.78855	0.19585	9.13222	6.71088e-20	4.32704e-19
ENSG00000235077	1.97304	1.02206	0.166797	6.12755	8.92439e-10	2.9036e-09
ENSG00000251679	0.836796	2.05015	0.322875	6.34965	2.15806e-10	7.3776e-10
ENSG00000242299	280.962	1.00503	0.0700411	14.3492	1.07817e-46	3.09288e-45
ENSG00000279940	0.945945	2.37962	0.373418	6.37256	1.85903e-10	6.38849e-10
ENSG00000279976	0.32456	1.12849	0.443223	2.54609	0.0108937	0.017815
ENSG00000257359	0.74887	1.37358	0.26311	5.22055	1.78391e-07	4.84713e-07
ENSG00000261570	1.59339	1.08629	0.183226	5.92871	3.0532e-09	9.5352e-09
ENSG00000261797	0.608071	1.34125	0.284713	4.71088	2.46645e-06	6.03742e-06
ENSG00000258199	192.416	1.43135	0.0592615	24.1531	6.92098e-129	1.33179e-125
ENSG00000235071	2.68556	1.10884	0.1421	7.80327	6.03219e-15	2.82506e-14
ENSG00000255965	1.20557	2.51168	0.271829	9.23993	2.46658e-20	1.63556e-19
ENSG00000225146	2.6455	2.35357	0.195672	12.0281	2.52765e-33	3.54719e-32
ENSG00000272368	54.3981	1.25432	0.0727124	17.2505	1.10982e-66	8.27751e-65
ENSG00000223402	0.328766	1.21308	0.269374	4.50333	6.68964e-06	1.57261e-05
ENSG00000249049	0.822992	1.95304	0.672923	2.90233	0.00370403	0.00647398
ENSG00000249761	0.295488	1.78168	0.804561	2.21447	0.0267964	0.0411191
ENSG00000280325	5.42555	1.44041	0.163029	8.83527	9.98568e-19	5.98979e-18
ENSG00000259605	84.1299	2.15996	0.0958083	22.5446	1.51812e-112	1.19725e-109
ENSG00000241723	1.65865	2.10114	0.231929	9.05943	1.3113e-19	8.2851e-19
ENSG00000277143	0.686844	1.38798	0.29681	4.67633	2.92058e-06	7.1035e-06
ENSG00000234707	1.50489	1.09399	0.203056	5.38764	7.13902e-08	2.00407e-07
ENSG00000232518	1.17366	1.49414	0.249015	6.0002	1.97073e-09	6.24504e-09
ENSG00000233716	3.14798	2.38336	0.231597	10.291	7.73802e-25	6.8454e-24
ENSG00000226523	1.06527	3.00617	0.401631	7.48491	7.15965e-14	3.12012e-13
ENSG00000229102	0.417942	1.05092	0.31291	3.35853	0.000783578	0.00148894
ENSG00000257596	27.449	1.07895	0.0905129	11.9204	9.26868e-33	1.26386e-31
ENSG00000257880	1.13779	1.21598	0.198667	6.12067	9.31799e-10	3.02776e-09
ENSG00000231114	1.03712	3.5578	0.583491	6.09744	1.07779e-09	3.48286e-09
ENSG00000253399	2.78593	2.35417	0.196529	11.9787	4.59236e-33	6.36121e-32
ENSG00000254094	2.17716	1.86464	0.191864	9.71857	2.5128e-22	1.8977e-21
ENSG00000271579	5.56474	1.02762	0.175823	5.84463	5.07703e-09	1.55865e-08
ENSG00000226963	1.2718	1.75009	0.261893	6.68247	2.34943e-11	8.60021e-11
ENSG00000232788	12.1325	1.03084	0.11235	9.17527	4.50443e-20	2.93943e-19
ENSG00000268461	0.319962	1.01353	0.416391	2.43407	0.01493	0.0239317
ENSG00000274444	2.3473	1.94085	0.183426	10.5811	3.64516e-26	3.48208e-25
ENSG00000256810	0.242004	1.08762	0.500986	2.17096	0.0299338	0.0455316
ENSG00000279128	0.523396	1.49821	0.444155	3.37316	0.000743095	0.00141548
ENSG00000279993	0.638784	1.63315	0.374943	4.35574	1.3262e-05	3.03128e-05
ENSG00000280002	2.07778	1.49928	0.423372	3.54128	0.000398192	0.000782285
ENSG00000255790	1.85778	2.32917	0.29376	7.9288	2.21275e-15	1.06598e-14
ENSG00000258026	0.984234	2.57297	0.380983	6.75352	1.44299e-11	5.37001e-11
ENSG00000230394	1.88674	1.41436	0.174007	8.12818	4.35783e-16	2.1975e-15
ENSG00000225195	2.48069	3.30061	0.225882	14.6121	2.35182e-48	7.2852e-47
ENSG00000256314	1.37009	3.27351	0.412347	7.93873	2.04258e-15	9.86471e-15
ENSG00000257568	3.3824	2.73147	0.214305	12.7457	3.29487e-37	5.7828e-36
ENSG00000250321	9.45249	1.8076	0.104837	17.2421	1.28356e-66	9.51433e-65
ENSG00000261030	0.843057	1.48599	0.341324	4.35361	1.33911e-05	3.06007e-05
ENSG00000277715	61.3475	1.10537	0.0766345	14.4239	3.65988e-47	1.07423e-45
ENSG00000244113	0.543032	1.06718	0.226157	4.71876	2.37292e-06	5.81647e-06
ENSG00000249258	2.6452	1.09815	0.178146	6.16433	7.07832e-10	2.32308e-09
ENSG00000254177	1.15188	3.70804	0.447583	8.28459	1.18521e-16	6.20356e-16
ENSG00000267461	2.41984	1.58979	0.173997	9.13687	6.42852e-20	4.14999e-19
ENSG00000248694	0.471299	1.09654	0.363291	3.01835	0.00254158	0.00453734
ENSG00000230979	34.3168	1.24084	0.0832192	14.9106	2.81402e-50	9.58062e-49
ENSG00000280005	0.58581	2.88068	0.585067	4.92367	8.49348e-07	2.169e-06
ENSG00000222043	10.2658	1.13271	0.0906964	12.4891	8.56697e-36	1.38765e-34
ENSG00000257634	8.23413	1.1813	0.349695	3.37809	0.000729906	0.00139152
ENSG00000258086	4.16731	1.06025	0.146454	7.23948	4.50409e-13	1.86246e-12
ENSG00000258111	1.50105	3.68411	0.422655	8.71657	2.86757e-18	1.67192e-17
ENSG00000279176	3.36898	4.08379	0.36646	11.1439	7.67064e-29	8.52811e-28
ENSG00000279361	1.79813	1.63289	0.209206	7.80516	5.9424e-15	2.78518e-14
ENSG00000279917	5.9252	1.64695	0.126982	12.97	1.81123e-38	3.39039e-37
ENSG00000265337	1.49686	3.3024	0.33781	9.77589	1.42898e-22	1.09745e-21
ENSG00000266599	1.80649	2.98221	0.259843	11.477	1.72225e-30	2.08276e-29
ENSG00000279781	3.57599	1.09424	0.153656	7.12134	1.06884e-12	4.30751e-12
ENSG00000224463	0.664902	1.62426	0.234577	6.92419	4.38477e-12	1.68724e-11
ENSG00000258375	0.249505	1.108	0.503892	2.19888	0.0278866	0.0426645
ENSG00000261439	0.476311	2.36248	0.576144	4.1005	4.12265e-05	8.98023e-05
ENSG00000279589	3.21701	1.33989	0.172581	7.7638	8.24209e-15	3.82355e-14
ENSG00000280227	0.794811	1.89621	0.413024	4.59104	4.41034e-06	1.0543e-05
ENSG00000232633	9.59766	1.1162	0.139877	7.97986	1.46501e-15	7.14632e-15
ENSG00000266976	0.926537	1.12952	0.348819	3.23814	0.00120314	0.00223878
ENSG00000250978	0.799755	3.12994	0.564961	5.54009	3.02315e-08	8.74321e-08
ENSG00000243687	1.03534	2.46516	0.316429	7.79057	6.6706e-15	3.11254e-14
ENSG00000258068	2.15871	2.77796	0.292303	9.5037	2.0256e-21	1.4415e-20
ENSG00000257225	5.12079	1.43576	0.164676	8.7187	2.81421e-18	1.64156e-17
ENSG00000180019	1.3981	1.23462	0.15809	7.8096	5.73708e-15	2.69262e-14
ENSG00000231859	1.28058	2.56306	0.27572	9.2959	1.45959e-20	9.83427e-20
ENSG00000232032	0.69543	2.44723	0.274635	8.91082	5.06551e-19	3.09129e-18
ENSG00000225214	0.45187	1.81614	0.302077	6.01219	1.83037e-09	5.81635e-09
ENSG00000258268	2.0356	2.65169	0.254009	10.4394	1.63914e-25	1.50772e-24
ENSG00000249623	1.08067	3.16763	0.418832	7.563	3.93885e-14	1.74401e-13
ENSG00000256399	3.99503	3.27887	0.256619	12.7772	2.19833e-37	3.89808e-36
ENSG00000256571	2.60296	3.44975	0.286228	12.0525	1.88254e-33	2.66206e-32
ENSG00000270292	5.04747	1.11508	0.141978	7.85391	4.03268e-15	1.91209e-14
ENSG00000274723	3.75614	1.33685	0.137913	9.69346	3.21447e-22	2.41058e-21
ENSG00000258308	0.989095	1.74972	0.231857	7.54656	4.46912e-14	1.97244e-13
ENSG00000266371	4.18225	2.54408	0.216041	11.7759	5.19421e-32	6.81052e-31
ENSG00000231747	62.7127	1.75567	0.0906473	19.3681	1.43467e-83	2.39644e-81
ENSG00000243675	3.16329	1.36773	0.167325	8.17407	2.98148e-16	1.51938e-15
ENSG00000213431	0.642373	3.45097	0.625049	5.52112	3.36848e-08	9.70867e-08
ENSG00000277463	6.2472	1.06857	0.187165	5.70924	1.13479e-08	3.39013e-08
ENSG00000256458	0.640558	1.7946	0.28466	6.30434	2.89416e-10	9.79316e-10
ENSG00000239300	12.5145	1.34029	0.11635	11.5194	1.05325e-30	1.28699e-29
ENSG00000249609	3.4025	2.2682	0.194237	11.6774	1.66214e-31	2.12605e-30
ENSG00000279384	28.3196	2.38839	0.142341	16.7794	3.45588e-63	2.20493e-61
ENSG00000241722	0.220358	1.1518	0.381936	3.01569	0.00256398	0.00457377
ENSG00000257953	4.70776	1.53976	0.153412	10.0368	1.05049e-23	8.67569e-23
ENSG00000273805	0.574246	1.79913	0.285644	6.2985	3.00536e-10	1.01566e-09
ENSG00000274554	10.6965	1.08014	0.13465	8.02184	1.04175e-15	5.12692e-15
ENSG00000226345	1.20463	2.75018	0.2394	11.4878	1.51939e-30	1.8416e-29
ENSG00000253872	0.955888	1.84708	0.30962	5.96563	2.43694e-09	7.66234e-09
ENSG00000279518	57.3086	1.28543	0.100863	12.7442	3.35623e-37	5.88618e-36
ENSG00000226621	0.462065	1.48663	0.333045	4.46377	8.05317e-06	1.8812e-05
ENSG00000223500	2.57206	1.65505	0.17832	9.28136	1.67322e-20	1.12233e-19
ENSG00000232930	0.22879	1.1919	0.447942	2.66083	0.00779476	0.0130238
ENSG00000235429	0.983716	3.29854	0.555316	5.93993	2.8514e-09	8.92641e-09
ENSG00000273391	28.7848	1.2755	0.0932053	13.6849	1.24989e-42	2.85647e-41
ENSG00000225111	2.2113	1.05967	0.161603	6.55725	5.48076e-11	1.95277e-10
ENSG00000248459	4.06256	1.38493	0.168801	8.20454	2.31477e-16	1.18907e-15
ENSG00000250643	31.3176	1.16742	0.187366	6.23072	4.64291e-10	1.54369e-09
ENSG00000253543	0.625242	2.3481	0.451659	5.19884	2.00536e-07	5.42402e-07
ENSG00000279852	7.52759	1.20228	0.133688	8.99317	2.40193e-19	1.49347e-18
ENSG00000240015	1.21347	1.37438	0.226515	6.06749	1.29928e-09	4.17058e-09
ENSG00000248585	1.90067	2.24058	0.240449	9.3183	1.18224e-20	8.01834e-20
ENSG00000257139	0.668555	1.38528	0.313744	4.41532	1.00859e-05	2.33191e-05
ENSG00000272990	85.7404	1.3096	0.0794219	16.4892	4.38818e-61	2.52514e-59
ENSG00000261472	0.815367	1.5699	0.286635	5.47699	4.32614e-08	1.2349e-07
ENSG00000254431	4.17273	1.83617	0.165674	11.083	1.51725e-28	1.6619e-27
ENSG00000255182	114.986	1.02993	0.108342	9.50628	1.976e-21	1.40746e-20
ENSG00000255456	0.965777	2.37707	0.288899	8.22803	1.90311e-16	9.83277e-16
ENSG00000265393	10.6493	1.44401	0.1051	13.7393	5.90048e-43	1.3726e-41
ENSG00000227088	0.630642	1.47788	0.377877	3.91102	9.19083e-05	0.000193524
ENSG00000254057	2.50357	1.54935	0.166255	9.31909	1.17348e-20	7.96227e-20
ENSG00000275834	1.39821	1.26503	0.138904	9.10726	8.44926e-20	5.40804e-19
ENSG00000259469	1.57383	1.0503	0.161958	6.48499	8.87369e-11	3.11824e-10
ENSG00000273925	1.20874	1.2428	0.178656	6.95641	3.49049e-12	1.35297e-11
ENSG00000277229	0.65701	1.02066	0.229316	4.45089	8.5515e-06	1.99161e-05
ENSG00000261072	2.96675	3.0951	0.312341	9.90937	3.79046e-23	3.02367e-22
ENSG00000257643	0.746317	1.68606	0.272959	6.17697	6.53418e-10	2.15022e-09
ENSG00000276148	31.3094	1.03349	0.0695671	14.856	6.36426e-50	2.12763e-48
ENSG00000255452	0.499638	1.74915	0.563289	3.10524	0.00190127	0.00345132
ENSG00000249955	1.46352	1.01197	0.285188	3.54843	0.000387539	0.000762228
ENSG00000249138	4.39438	2.23251	0.203385	10.9768	4.94131e-28	5.25329e-27
ENSG00000251139	3.4234	1.7086	0.218996	7.80198	6.09424e-15	2.85218e-14
ENSG00000271048	0.350082	2.25095	0.92023	2.44607	0.0144423	0.0231979
ENSG00000278898	1.98749	1.40292	0.324482	4.32357	1.53523e-05	3.48801e-05
ENSG00000229196	7.02041	1.352	0.134839	10.0268	1.16235e-23	9.56665e-23
ENSG00000273580	0.272846	1.04983	0.382724	2.74306	0.00608701	0.0103374
ENSG00000230273	0.907218	1.18686	0.196177	6.04994	1.44901e-09	4.63696e-09
ENSG00000279428	1.80074	1.83261	0.193121	9.48942	2.32327e-21	1.64797e-20
ENSG00000278743	15.6925	1.73092	0.111159	15.5716	1.13548e-54	4.82974e-53
ENSG00000274885	1.87916	1.433	0.225032	6.36799	1.91517e-10	6.57435e-10
ENSG00000255648	1.0765	1.36976	0.290217	4.71979	2.36086e-06	5.78847e-06
ENSG00000248100	3.4746	2.39167	0.268549	8.90588	5.2962e-19	3.22798e-18
ENSG00000256056	8.72851	1.6012	0.208192	7.69096	1.46033e-14	6.66276e-14
ENSG00000253215	0.333893	1.09731	0.449251	2.44254	0.0145843	0.0234118
ENSG00000254577	5.61818	1.23229	0.1224	10.0677	7.67385e-24	6.39359e-23
ENSG00000255340	1.3278	2.58075	0.28949	8.91482	4.88597e-19	2.98551e-18
ENSG00000255186	1.01151	1.52047	0.238144	6.38466	1.71784e-10	5.91511e-10
ENSG00000270304	0.280568	1.20799	0.299845	4.02872	5.60823e-05	0.000120574
ENSG00000273691	11.9247	2.88881	0.179301	16.1115	2.11659e-58	1.06621e-56
ENSG00000259276	2.1942	3.04011	0.375994	8.08554	6.18903e-16	3.0879e-15
ENSG00000259453	4.36596	2.43268	0.19863	12.2473	1.73669e-34	2.62561e-33
ENSG00000267342	22.4277	1.1751	0.0782101	15.0248	5.04774e-51	1.78947e-49
ENSG00000235530	21.2084	1.36201	0.112038	12.1567	5.28523e-34	7.72582e-33
ENSG00000254258	0.577687	1.08943	0.2715	4.01264	6.00441e-05	0.0001287
ENSG00000250869	4.33565	1.91783	0.176862	10.8437	2.13704e-27	2.20332e-26
ENSG00000254898	1.74542	2.70413	0.282069	9.58678	9.0878e-22	6.62404e-21
ENSG00000240163	4.14272	1.65077	0.173332	9.52375	1.67044e-21	1.19566e-20
ENSG00000262003	18.2725	1.03544	0.11105	9.32411	1.11922e-20	7.60486e-20
ENSG00000262133	4.39698	1.58406	0.236419	6.70022	2.0811e-11	7.65294e-11
ENSG00000255232	0.379477	2.79945	0.811949	3.44781	0.000565153	0.00109162
ENSG00000259722	0.505513	2.98602	0.614663	4.85798	1.18592e-06	2.99026e-06
ENSG00000242295	0.539429	1.31081	0.215964	6.06959	1.28241e-09	4.11889e-09
ENSG00000259534	0.310716	1.29762	0.338372	3.8349	0.000125615	0.000260429
ENSG00000259542	2.60563	1.03894	0.150337	6.91079	4.81976e-12	1.84988e-11
ENSG00000259347	2.4309	1.211	0.230183	5.26102	1.43257e-07	3.92419e-07
ENSG00000214546	34.5189	1.91009	0.192709	9.91182	3.6983e-23	2.95146e-22
ENSG00000225751	4.73355	2.53512	0.18751	13.5199	1.19265e-41	2.59498e-40
ENSG00000262815	1.61703	2.5864	0.241253	10.7207	8.14024e-27	8.11948e-26
ENSG00000259737	0.297792	1.50703	0.469307	3.21117	0.00132194	0.00244698
ENSG00000246250	12.0584	1.14793	0.141015	8.14048	3.9372e-16	1.99103e-15
ENSG00000244743	0.634816	2.84659	0.38459	7.40163	1.34525e-13	5.75766e-13
ENSG00000253115	0.543938	1.16143	0.273115	4.25252	2.11379e-05	4.73518e-05
ENSG00000276174	6.18731	1.32747	0.122147	10.8678	1.64105e-27	1.6974e-26
ENSG00000267558	0.416794	1.2663	0.262867	4.81728	1.45526e-06	3.63623e-06
ENSG00000259396	0.863247	1.62762	0.250652	6.49354	8.3843e-11	2.95209e-10
ENSG00000275479	28.856	1.16272	0.088543	13.1317	2.16796e-39	4.24996e-38
ENSG00000274363	9.45207	1.28633	0.106244	12.1073	9.65883e-34	1.39119e-32
ENSG00000264270	3.56622	2.14661	0.206602	10.3901	2.75072e-25	2.49536e-24
ENSG00000264829	2.04052	2.95663	0.263034	11.2405	2.57867e-29	2.94381e-28
ENSG00000259967	1.64112	1.16715	0.198717	5.87344	4.26845e-09	1.31858e-08
ENSG00000271369	4.41487	1.04574	0.220273	4.74745	2.05996e-06	5.07495e-06
ENSG00000278886	1.1245	2.52888	0.333523	7.58233	3.39402e-14	1.51014e-13
ENSG00000259278	4.97946	1.70325	0.18851	9.03531	1.63543e-19	1.02669e-18
ENSG00000243164	0.389547	1.02316	0.242115	4.22591	2.37975e-05	5.30921e-05
ENSG00000244540	1.16618	2.10278	0.268469	7.8325	4.78274e-15	2.25729e-14
ENSG00000274598	2.78137	2.87637	0.2441	11.7836	4.74374e-32	6.22665e-31
ENSG00000257802	6.15607	2.29501	0.162802	14.097	3.96495e-45	1.04003e-43
ENSG00000277566	9.40888	1.94475	0.121342	16.027	8.27856e-58	4.09308e-56
ENSG00000227433	1.2608	3.66585	0.43666	8.3952	4.65084e-17	2.50154e-16
ENSG00000213280	23.0041	1.15613	0.0848362	13.6278	2.73865e-42	6.13639e-41
ENSG00000237586	1.53278	1.18516	0.210298	5.63561	1.74442e-08	5.13737e-08
ENSG00000254113	0.323291	1.19844	0.367841	3.25804	0.00112185	0.00209482
ENSG00000266965	2.88927	3.2208	0.357503	9.00916	2.07632e-19	1.29503e-18
ENSG00000267587	2.19651	2.86448	0.292154	9.8047	1.07466e-22	8.31967e-22
ENSG00000270112	2.50628	1.94672	0.233856	8.32443	8.47367e-17	4.47566e-16
ENSG00000253204	1.25145	1.62359	0.171611	9.46088	3.05366e-21	2.15147e-20
ENSG00000263045	0.62912	1.82577	0.351868	5.1888	2.11649e-07	5.71082e-07
ENSG00000264705	3.4466	1.85889	0.16484	11.2769	1.70595e-29	1.96429e-28
ENSG00000279354	1.09638	3.64314	0.541063	6.73329	1.65863e-11	6.14446e-11
ENSG00000267101	0.239936	1.38798	0.495133	2.80324	0.00505923	0.00868424
ENSG00000267462	0.685331	1.79412	0.298727	6.00589	1.9029e-09	6.03843e-09
ENSG00000272660	10.5165	1.1072	0.0778053	14.2304	5.93232e-46	1.62521e-44
ENSG00000266196	0.452316	2.98409	0.775018	3.85035	0.000117951	0.000245256
ENSG00000274403	9.63731	1.0103	0.104867	9.63414	5.73676e-22	4.23345e-21
ENSG00000242747	4.63953	1.30007	0.125685	10.3439	4.46168e-25	3.99476e-24
ENSG00000259402	2.42288	1.61035	0.189862	8.4817	2.21929e-17	1.21987e-16
ENSG00000279683	0.930245	2.02574	0.206147	9.8267	8.63997e-23	6.73324e-22
ENSG00000260392	1.90918	1.29541	0.204839	6.32405	2.54793e-10	8.65569e-10
ENSG00000259499	2.90937	2.74106	0.222494	12.3197	7.09809e-35	1.09445e-33
ENSG00000257228	0.732828	2.51433	0.537404	4.67866	2.88749e-06	7.02622e-06
ENSG00000253270	0.800355	1.73433	0.405628	4.27568	1.90558e-05	4.29134e-05
ENSG00000239465	2.85129	3.10105	0.211802	14.6413	1.53135e-48	4.78991e-47
ENSG00000243403	10.0835	1.38562	0.0970567	14.2764	3.07195e-46	8.54232e-45
ENSG00000270072	1.70835	3.20794	0.255934	12.5343	4.84854e-36	7.9607e-35
ENSG00000253778	0.454147	1.31192	0.365602	3.5884	0.000332719	0.000658905
ENSG00000271156	2.80116	1.00388	0.284595	3.52738	0.000419692	0.000822106
ENSG00000243802	21.233	1.88875	0.128063	14.7486	3.14118e-49	1.0135e-47
ENSG00000255520	2.2303	2.06008	0.199393	10.3318	5.06235e-25	4.52414e-24
ENSG00000254456	0.285836	1.09851	0.490869	2.23789	0.0252279	0.0389037
ENSG00000236457	1.02015	3.7661	0.478544	7.86991	3.54907e-15	1.68978e-14
ENSG00000236838	1.39224	2.05273	0.230123	8.92014	4.65685e-19	2.85131e-18
ENSG00000262810	2.61082	1.60714	0.169018	9.50868	1.93092e-21	1.37657e-20
ENSG00000279040	0.740771	1.2324	0.217849	5.65716	1.53902e-08	4.55055e-08
ENSG00000279340	1.56479	3.04104	0.292291	10.4041	2.37391e-25	2.16209e-24
ENSG00000279562	0.753962	2.62328	0.373015	7.03263	2.02677e-12	7.98671e-12
ENSG00000215380	0.262765	1.72812	0.795972	2.17108	0.0299253	0.045523
ENSG00000235300	3.66345	2.08152	0.235985	8.82058	1.13873e-18	6.80985e-18
ENSG00000279134	0.395748	1.36012	0.296251	4.59111	4.40889e-06	1.05406e-05
ENSG00000267518	0.524848	1.51302	0.306166	4.94184	7.73882e-07	1.98428e-06
ENSG00000254165	27.512	1.07311	0.114481	9.37368	7.00437e-21	4.81301e-20
ENSG00000265204	3.28474	2.64369	0.247116	10.6982	1.03814e-26	1.02508e-25
ENSG00000279332	119.439	1.30369	0.0838328	15.5511	1.56477e-54	6.60898e-53
ENSG00000266369	2.04496	1.22656	0.317543	3.86265	0.000112163	0.000233858
ENSG00000253526	0.308092	1.86392	0.584281	3.19012	0.00142216	0.00262281
ENSG00000226117	0.515512	1.50906	0.216523	6.96951	3.18045e-12	1.23598e-11
ENSG00000259392	2.67776	1.0554	0.134	7.87613	3.37674e-15	1.60932e-14
ENSG00000259376	18.3275	1.54445	0.116006	13.3135	1.93201e-40	3.96854e-39
ENSG00000259755	8.66158	1.09782	0.146972	7.46958	8.04515e-14	3.49808e-13
ENSG00000266850	12.7019	1.32798	0.12646	10.5012	8.53172e-26	8.0085e-25
ENSG00000273232	3.781	1.06669	0.120706	8.8371	9.82362e-19	5.89626e-18
ENSG00000271964	17.6958	1.29598	0.0958248	13.5245	1.12087e-41	2.43989e-40
ENSG00000270409	4.92226	2.56002	0.191819	13.346	1.24975e-40	2.58922e-39
ENSG00000279465	2.99073	3.50598	0.241513	14.5168	9.48753e-48	2.85618e-46
ENSG00000270739	2.38602	2.09659	0.252202	8.31311	9.32225e-17	4.91254e-16
ENSG00000231780	0.547474	3.3454	0.730305	4.58082	4.63151e-06	1.10492e-05
ENSG00000259398	1.92554	3.07353	0.227154	13.5306	1.03188e-41	2.25128e-40
ENSG00000259201	2.62962	2.04618	0.178634	11.4546	2.2303e-30	2.68367e-29
ENSG00000259556	18.2808	1.02962	0.0922189	11.165	6.04894e-29	6.75479e-28
ENSG00000259632	2.1041	2.62673	0.249768	10.5167	7.23863e-26	6.80932e-25
ENSG00000274954	0.294868	1.25413	0.512557	2.4468	0.014413	0.0231531
ENSG00000267196	1.54874	2.37144	0.272486	8.70299	3.23243e-18	1.87986e-17
ENSG00000182625	1.04774	2.5935	0.294601	8.80342	1.32714e-18	7.89862e-18
ENSG00000278513	1.58249	3.96656	0.468002	8.47551	2.34061e-17	1.28494e-16
ENSG00000278863	2.02804	2.75093	0.276108	9.96322	2.20791e-23	1.78694e-22
ENSG00000274310	1.16181	1.78932	0.204353	8.75598	2.0233e-18	1.19093e-17
ENSG00000259422	4.56945	1.04997	0.145863	7.1983	6.09696e-13	2.49835e-12
ENSG00000259418	1.34176	1.63421	0.251996	6.48504	8.87055e-11	3.11736e-10
ENSG00000266918	2.70525	1.25883	0.175643	7.16701	7.66527e-13	3.11815e-12
ENSG00000270781	5.7376	1.24844	0.110231	11.3257	9.79424e-30	1.14113e-28
ENSG00000254061	0.551797	1.68554	0.325241	5.18243	2.19009e-07	5.89947e-07
ENSG00000267354	0.573213	2.33195	0.312961	7.45125	9.24592e-14	4.00246e-13
ENSG00000240305	1.51915	1.63007	0.183109	8.90217	5.47639e-19	3.33316e-18
ENSG00000235085	1.78427	2.33592	0.205873	11.3464	7.72512e-30	9.03555e-29
ENSG00000244184	9.14119	1.04092	0.109487	9.50722	1.95828e-21	1.39525e-20
ENSG00000279555	14.394	1.40028	0.14267	9.81482	9.72099e-23	7.55367e-22
ENSG00000261606	4.37311	1.06912	0.235015	4.54914	5.38649e-06	1.27806e-05
ENSG00000259682	1.6277	2.70221	0.275918	9.79352	1.20048e-22	9.26398e-22
ENSG00000270839	0.593936	1.54036	0.331388	4.6482	3.3485e-06	8.10539e-06
ENSG00000248577	0.271501	1.36736	0.579449	2.35976	0.0182869	0.0288995
ENSG00000250629	2.60084	1.20283	0.195626	6.14863	7.8157e-10	2.55671e-09
ENSG00000271320	10.1192	1.34089	0.109792	12.213	2.64956e-34	3.94743e-33
ENSG00000271763	4.7217	1.19845	0.13356	8.97308	2.88331e-19	1.78655e-18
ENSG00000275965	1.64359	1.2644	0.201774	6.26643	3.69416e-10	1.23869e-09
ENSG00000255680	0.920857	1.01778	0.200595	5.07381	3.89934e-07	1.02781e-06
ENSG00000264012	1.7235	1.13876	0.222564	5.11655	3.11176e-07	8.2683e-07
ENSG00000227709	0.525133	1.86124	0.285171	6.52677	6.7204e-11	2.37982e-10
ENSG00000224079	3.44516	2.1792	0.176098	12.3749	3.57266e-35	5.60385e-34
ENSG00000276531	3.09631	1.62345	0.198685	8.17095	3.05978e-16	1.55731e-15
ENSG00000240328	1.35033	2.69168	0.304966	8.82616	1.08332e-18	6.48606e-18
ENSG00000273720	3.20607	1.03146	0.180322	5.7201	1.06459e-08	3.18853e-08
ENSG00000275875	1.75239	1.25169	0.222659	5.62156	1.89236e-08	5.56115e-08
ENSG00000271904	0.468906	1.13843	0.291597	3.90411	9.45722e-05	0.000198845
ENSG00000248234	0.412704	1.14307	0.263089	4.34481	1.39395e-05	3.17903e-05
ENSG00000184084	1.87064	1.26765	0.193266	6.55912	5.41277e-11	1.92926e-10
ENSG00000249293	1.86206	1.96088	0.239118	8.20047	2.39444e-16	1.22868e-15
ENSG00000259757	15.013	1.52425	0.216683	7.03445	2.00055e-12	7.88728e-12
ENSG00000281560	9.65596	1.4174	0.197548	7.17495	7.23344e-13	2.94947e-12
ENSG00000278874	0.330573	1.72167	0.787535	2.18616	0.0288041	0.0439466
ENSG00000248537	1.41681	1.13691	0.200237	5.6778	1.36439e-08	4.0519e-08
ENSG00000279679	0.532186	2.11691	0.425092	4.97988	6.3623e-07	1.64493e-06
ENSG00000278958	1.23838	3.41376	0.534637	6.38519	1.7118e-10	5.89476e-10
ENSG00000254135	1.26758	1.88711	0.315898	5.97379	2.31809e-09	7.29961e-09
ENSG00000253766	1.13824	1.29858	0.226779	5.72617	1.02721e-08	3.08099e-08
ENSG00000272130	2.36827	1.88041	0.157641	11.9284	8.41673e-33	1.15062e-31
ENSG00000239317	1.56926	2.33278	0.211046	11.0534	2.11019e-28	2.2962e-27
ENSG00000239602	2.41662	2.34704	0.213464	10.995	4.03838e-28	4.31913e-27
ENSG00000272085	0.263498	1.49961	0.644124	2.32814	0.0199044	0.0312483
ENSG00000234004	1.44904	1.33676	0.147009	9.09308	9.62762e-20	6.14347e-19
ENSG00000270367	0.304065	1.26795	0.428609	2.95828	0.00309363	0.0054655
ENSG00000267234	1.09299	2.6714	0.293122	9.11361	7.96846e-20	5.11118e-19
ENSG00000267214	0.69351	2.02062	0.285913	7.06723	1.58054e-12	6.28805e-12
ENSG00000267412	2.12473	1.34351	0.145971	9.20399	3.44909e-20	2.26767e-19
ENSG00000267749	1.54535	1.7069	0.214063	7.97385	1.53801e-15	7.48751e-15
ENSG00000276166	4.88534	1.28104	0.115093	11.1304	8.92124e-29	9.88881e-28
ENSG00000260395	0.572645	1.02846	0.241324	4.26176	2.02828e-05	4.55274e-05
ENSG00000261692	1.36396	3.08075	0.318871	9.66144	4.3965e-22	3.26998e-21
ENSG00000270832	1.90913	3.44523	0.343928	10.0173	1.27941e-23	1.05068e-22
ENSG00000260417	7.15867	2.31061	0.183401	12.5987	2.14703e-36	3.60136e-35
ENSG00000270124	6.39575	2.55639	0.182197	14.0309	1.00843e-44	2.58871e-43
ENSG00000278926	0.229397	1.10291	0.395231	2.79053	0.00526216	0.00901103
ENSG00000279294	2.02273	2.46242	0.269423	9.13961	6.26786e-20	4.0479e-19
ENSG00000279681	0.591631	2.26998	0.34528	6.57433	4.88725e-11	1.74752e-10
ENSG00000279841	10.4167	2.01127	0.137043	14.6762	9.16286e-49	2.89427e-47
ENSG00000279021	4.23377	3.50637	0.339588	10.3254	5.41203e-25	4.82678e-24
ENSG00000279476	4.38477	2.72129	0.221488	12.2864	1.072e-34	1.63405e-33
ENSG00000260621	1.19542	1.77249	0.24996	7.09109	1.33057e-12	5.32437e-12
ENSG00000261471	3.98013	1.17554	0.204146	5.75836	8.49359e-09	2.56369e-08
ENSG00000226622	0.673736	1.13663	0.263667	4.31084	1.62634e-05	3.68771e-05
ENSG00000232034	4.21706	2.31132	0.205103	11.2691	1.86509e-29	2.14343e-28
ENSG00000188365	12.7041	1.65784	0.120464	13.7621	4.30678e-43	1.01017e-41
ENSG00000272953	26.6445	1.37304	0.0826601	16.6107	5.83182e-62	3.51128e-60
ENSG00000273084	83.5392	1.23426	0.0828553	14.8966	3.46918e-50	1.1753e-48
ENSG00000279425	83.6961	1.53797	0.109124	14.0939	4.14311e-45	1.08499e-43
ENSG00000269148	10.2911	1.09273	0.106642	10.2467	1.22486e-24	1.0694e-23
ENSG00000259791	0.587051	1.49017	0.459609	3.24226	0.00118587	0.00220845
ENSG00000260064	2.18096	2.72126	0.255756	10.6401	1.94004e-26	1.88278e-25
ENSG00000250448	1.17028	1.42669	0.406729	3.50772	0.000451966	0.000882129
ENSG00000260635	7.80706	1.14163	0.130425	8.75313	2.07515e-18	1.22056e-17
ENSG00000260790	4.58735	1.23931	0.135423	9.1514	5.61982e-20	3.64062e-19
ENSG00000248803	1.15361	3.57414	0.480743	7.43461	1.04879e-13	4.52218e-13
ENSG00000269845	16.5056	1.18647	0.120941	9.81027	1.01693e-22	7.88671e-22
[truncated: 8,064 more rows]
